# Supplementary material for: tidyMicro: a pipeline for microbiome data analysis and visualization using the tidyverse in R
Source: BMC Bioinformatics. 2021 Feb 1;22:41. doi: 10.1186/s12859-021-03967-2 (PMC7852128; doi:10.1186/s12859-021-03967-2)
Supplement: Supplementary file 1 — Additional file 1. Convergent model summary. Column 1: Taxa names. Column 2: Model coefficients. Column 3: β parameter estimates. Column 4: 95% profile likelihood confidence intervals for β estimates. Column 5: Z-statistics. Column 6: P-values from Wald tests on individual beta coefficients. Column 7: False discovery rate adjusted p-values. Column 8: P-values from likelihood ratio test for entire covariate (like an F-test).. [file 12859_2021_3967_MOESM1_ESM.csv]

	Taxa	Coef	Beta	CI	Z	P_val	FDR_Pval	LRT
1	Actinobacteria/Actinobacteria/Actinobacteridae/Actinomycetales/Actinomycineae/Actinomycetaceae/Actinomyces	(Intercept)	-5.15733799364384	(-6.1085, -3.8565)	-8.4484	2.95420395848952e-17	0	NA
2	Actinobacteria/Actinobacteria/Actinobacteridae/Actinomycetales/Actinomycineae/Actinomycetaceae/Actinomyces	MRSA_PositiveY	-1.2776514270206	(-2.7803, 0.3852)	-1.9852	0.0471269837711452	0.0899	0.00122936522225313
3	Actinobacteria/Actinobacteria/Actinobacteridae/Actinomycetales/Actinomycineae/Actinomycetaceae/Actinomyces	SmokingN	1.19941247807989	(-0.5661, 2.9263)	1.6289	0.103330450138701	0.1738	0.349251305602625
4	Actinobacteria/Actinobacteria/Actinobacteridae/Actinomycetales/Actinomycineae/Actinomycetaceae/Actinomyces	SmokingY	0.705394770085246	(-0.8162, 2.3901)	0.8924	0.372200557105551	0.4769	0.349251305602625
5	Actinobacteria/Actinobacteria/Actinobacteridae/Actinomycetales/Actinomycineae/Actinomycetaceae/Actinomyces/Actinomyces_dentalis	(Intercept)	-10.8207444409285	(-12.6724, -7.165)	-7.5021	6.28095615661482e-14	0	NA
6	Actinobacteria/Actinobacteria/Actinobacteridae/Actinomycetales/Actinomycineae/Actinomycetaceae/Actinomyces/Actinomyces_dentalis	MRSA_PositiveY	-2.30535540981005	(-6.1546, 3.6983)	-1.5163	0.129435790031512	0.2112	5.47060050263373e-70
7	Actinobacteria/Actinobacteria/Actinobacteridae/Actinomycetales/Actinomycineae/Actinomycetaceae/Actinomyces/Actinomyces_dentalis	SmokingN	5.31032685807162	(-0.8607, 10.2923)	3.0316	0.00243267604776565	0.006	5.88597166032081e-90
8	Actinobacteria/Actinobacteria/Actinobacteridae/Actinomycetales/Actinomycineae/Actinomycetaceae/Actinomyces/Actinomyces_dentalis	SmokingY	4.14596971123422	(0.2639, 9.0607)	2.2322	0.0255996734119413	0.0503	5.88597166032081e-90
9	Actinobacteria/Actinobacteria/Actinobacteridae/Actinomycetales/Corynebacterineae/Corynebacteriaceae/Corynebacterium	(Intercept)	-4.78177297082722	(-5.2643, -4.2307)	-16.8243	1.61963732144456e-63	0	NA
10	Actinobacteria/Actinobacteria/Actinobacteridae/Actinomycetales/Corynebacterineae/Corynebacteriaceae/Corynebacterium	MRSA_PositiveY	0.00943064078505432	(-0.5697, 0.5889)	0.0315	0.974888010831626	0.9779	0.974383421336405
11	Actinobacteria/Actinobacteria/Actinobacteridae/Actinomycetales/Corynebacterineae/Corynebacteriaceae/Corynebacterium	SmokingN	0.354891499405948	(-0.3167, 1.0501)	1.0353	0.300530788337512	0.4022	0.265062489619791
12	Actinobacteria/Actinobacteria/Actinobacteridae/Actinomycetales/Corynebacterineae/Corynebacteriaceae/Corynebacterium	SmokingY	0.562193757827291	(-0.1269, 1.2876)	1.528	0.126514165895747	0.2075	0.265062489619791
13	Actinobacteria/Actinobacteria/Actinobacteridae/Actinomycetales/Corynebacterineae/Corynebacteriaceae/Corynebacterium/Corynebacterium_afermentans	(Intercept)	-6.24974316627372	(-7.6965, -4.0079)	-7.4232	1.14349971288922e-13	0	NA
14	Actinobacteria/Actinobacteria/Actinobacteridae/Actinomycetales/Corynebacterineae/Corynebacteriaceae/Corynebacterium/Corynebacterium_afermentans	MRSA_PositiveY	-1.65999099712379	(-3.8599, 0.3151)	-1.8465	0.06481394371378	0.1168	9.55017894977185e-71
15	Actinobacteria/Actinobacteria/Actinobacteridae/Actinomycetales/Corynebacterineae/Corynebacteriaceae/Corynebacterium/Corynebacterium_afermentans	SmokingN	-3.24506102208088	(-5.3134, -0.9482)	-3.0856	0.00203108533023597	0.0051	1.55642210164382e-51
16	Actinobacteria/Actinobacteria/Actinobacteridae/Actinomycetales/Corynebacterineae/Corynebacteriaceae/Corynebacterium/Corynebacterium_afermentans	SmokingY	-1.76177776829436	(-4.2193, 0.8199)	-1.6221	0.104790423380152	0.1754	1.55642210164382e-51
17	Actinobacteria/Actinobacteria/Actinobacteridae/Actinomycetales/Corynebacterineae/Corynebacteriaceae/Corynebacterium/Corynebacterium_kroppenstedtii	(Intercept)	-5.19701616809527	(-6.3802, -3.5346)	-7.9686	1.60417940035121e-15	0	NA
18	Actinobacteria/Actinobacteria/Actinobacteridae/Actinomycetales/Corynebacterineae/Corynebacteriaceae/Corynebacterium/Corynebacterium_kroppenstedtii	MRSA_PositiveY	0.618508511311861	(-1.0344, 2.1538)	0.8995	0.368403386986411	0.4739	0.446644294806841
19	Actinobacteria/Actinobacteria/Actinobacteridae/Actinomycetales/Corynebacterineae/Corynebacteriaceae/Corynebacterium/Corynebacterium_kroppenstedtii	SmokingN	-1.03254957764297	(-2.8319, 0.798)	-1.3126	0.189334083000285	0.2875	0.240827602881535
20	Actinobacteria/Actinobacteria/Actinobacteridae/Actinomycetales/Corynebacterineae/Corynebacteriaceae/Corynebacterium/Corynebacterium_kroppenstedtii	SmokingY	-1.26531797353808	(-2.8695, 0.5363)	-1.4979	0.134149447533613	0.2178	0.240827602881535
21	Actinobacteria/Actinobacteria/Actinobacteridae/Actinomycetales/Corynebacterineae/Corynebacteriaceae/Corynebacterium/Corynebacterium_mucifaciens	(Intercept)	-6.54775956160893	(-8.1348, -3.7026)	-5.5016	3.76302766820198e-08	0	NA
22	Actinobacteria/Actinobacteria/Actinobacteridae/Actinomycetales/Corynebacterineae/Corynebacteriaceae/Corynebacterium/Corynebacterium_mucifaciens	MRSA_PositiveY	-1.23909431222353	(-4.1525, 2.0296)	-0.9755	0.329291342792167	0.4373	1.60538797370863e-124
23	Actinobacteria/Actinobacteria/Actinobacteridae/Actinomycetales/Corynebacterineae/Corynebacteriaceae/Corynebacterium/Corynebacterium_mucifaciens	SmokingN	-3.89335233129212	(-7.4436, -0.1249)	-2.6282	0.00858321970437425	0.019	4.61290582986962e-102
24	Actinobacteria/Actinobacteria/Actinobacteridae/Actinomycetales/Corynebacterineae/Corynebacteriaceae/Corynebacterium/Corynebacterium_mucifaciens	SmokingY	-2.88644769846429	(-5.984, 0.9356)	-1.8759	0.0606707443016733	0.1115	4.61290582986962e-102
25	Actinobacteria/Actinobacteria/Actinobacteridae/Actinomycetales/Corynebacterineae/Corynebacteriaceae/Corynebacterium/Corynebacterium_segmentosum	(Intercept)	-4.87113064732606	(-6.0175, -3.2078)	-6.6138	3.74496116681809e-11	0	NA
26	Actinobacteria/Actinobacteria/Actinobacteridae/Actinomycetales/Corynebacterineae/Corynebacteriaceae/Corynebacterium/Corynebacterium_segmentosum	MRSA_PositiveY	-2.3982833680286	(-4.15, -0.614)	-3.0881	0.00201421700297575	0.0051	2.77383455932043e-116
27	Actinobacteria/Actinobacteria/Actinobacteridae/Actinomycetales/Corynebacterineae/Corynebacteriaceae/Corynebacterium/Corynebacterium_segmentosum	SmokingN	2.16133708781	(0.2485, 4.1894)	2.4328	0.014980907099491	0.0311	3.42746194502767e-86
28	Actinobacteria/Actinobacteria/Actinobacteridae/Actinomycetales/Corynebacterineae/Corynebacteriaceae/Corynebacterium/Corynebacterium_segmentosum	SmokingY	0.186878427086868	(-1.6907, 2.2979)	0.1959	0.844682721457088	0.8823	3.42746194502767e-86
29	Actinobacteria/Actinobacteria/Actinobacteridae/Actinomycetales/Corynebacterineae/Corynebacteriaceae/Corynebacterium/Corynebacterium_striatum	(Intercept)	-9.50985366439989	(-9.5982, -9.4238)	-213.8998	0	0	NA
30	Actinobacteria/Actinobacteria/Actinobacteridae/Actinomycetales/Corynebacterineae/Corynebacteriaceae/Corynebacterium/Corynebacterium_striatum	MRSA_PositiveY	1.61188548950039	(1.5901, 1.6337)	144.9029	0	0	0
31	Actinobacteria/Actinobacteria/Actinobacteridae/Actinomycetales/Corynebacterineae/Corynebacteriaceae/Corynebacterium/Corynebacterium_striatum	SmokingN	5.22260471921717	(5.1384, 5.3092)	119.8209	0	0	0
32	Actinobacteria/Actinobacteria/Actinobacteridae/Actinomycetales/Corynebacterineae/Corynebacteriaceae/Corynebacterium/Corynebacterium_striatum	SmokingY	0.312736032427635	(0.1641, 0.459)	4.1583	3.20557699395285e-05	1e-04	0
33	Actinobacteria/Actinobacteria/Actinobacteridae/Actinomycetales/Corynebacterineae/Corynebacteriaceae/Corynebacterium/Corynebacterium_tuberculostearicum	(Intercept)	-2.75039427118592	(-3.4972, -1.8364)	-7.2334	4.70937576905848e-13	0	NA
34	Actinobacteria/Actinobacteria/Actinobacteridae/Actinomycetales/Corynebacterineae/Corynebacteriaceae/Corynebacterium/Corynebacterium_tuberculostearicum	MRSA_PositiveY	-0.15523283153668	(-1.092, 0.7239)	-0.3872	0.69858593498925	0.7689	0.733403003289822
35	Actinobacteria/Actinobacteria/Actinobacteridae/Actinomycetales/Corynebacterineae/Corynebacteriaceae/Corynebacterium/Corynebacterium_tuberculostearicum	SmokingN	-1.08275177852871	(-1.9754, -0.1467)	-2.3609	0.0182299381275223	0.0367	0.0779387964662995
36	Actinobacteria/Actinobacteria/Actinobacteridae/Actinomycetales/Corynebacterineae/Corynebacteriaceae/Corynebacterium/Corynebacterium_tuberculostearicum	SmokingY	-0.194896395201759	(-1.2802, 0.9013)	-0.3958	0.692237451151198	0.7645	0.0779387964662995
37	Actinobacteria/Actinobacteria/Actinobacteridae/Actinomycetales/Corynebacterineae/Nocardiaceae/Gordonia	(Intercept)	-4.14193320077465	(-5.1537, -2.6427)	-7.1519	8.55612956499879e-13	0	NA
38	Actinobacteria/Actinobacteria/Actinobacteridae/Actinomycetales/Corynebacterineae/Nocardiaceae/Gordonia	MRSA_PositiveY	-1.62711259136602	(-3.3857, -0.0227)	-2.6647	0.00770584010355456	0.0172	2.03634612406951e-25
39	Actinobacteria/Actinobacteria/Actinobacteridae/Actinomycetales/Corynebacterineae/Nocardiaceae/Gordonia	SmokingN	1.19916359509913	(-0.3732, 2.7847)	1.7168	0.0860082796966526	0.1493	0.198697506865693
40	Actinobacteria/Actinobacteria/Actinobacteridae/Actinomycetales/Corynebacterineae/Nocardiaceae/Gordonia	SmokingY	-0.615100827174297	(-2.3799, 1.0835)	-0.82	0.412191457468238	0.52	0.198697506865693
41	Actinobacteria/Actinobacteria/Actinobacteridae/Actinomycetales/Micrococcineae/Microbacteriaceae/Microbacterium	(Intercept)	-6.45033311654031	(-7.4786, -4.9263)	-9.1756	4.48981822115898e-20	0	NA
42	Actinobacteria/Actinobacteria/Actinobacteridae/Actinomycetales/Micrococcineae/Microbacteriaceae/Microbacterium	MRSA_PositiveY	-3.44549736779827	(-5.3961, -1.4658)	-4.332	1.47771488565431e-05	1e-04	8.06328848319205e-70
43	Actinobacteria/Actinobacteria/Actinobacteridae/Actinomycetales/Micrococcineae/Microbacteriaceae/Microbacterium	SmokingN	-1.3772908751161	(-3.4635, 0.6664)	-1.5984	0.109944992771165	0.1831	4.03293933852181e-63
44	Actinobacteria/Actinobacteria/Actinobacteridae/Actinomycetales/Micrococcineae/Microbacteriaceae/Microbacterium	SmokingY	-4.25483714862308	(-6.2044, -2.2265)	-4.2076	2.58149030868903e-05	1e-04	4.03293933852181e-63
45	Actinobacteria/Actinobacteria/Actinobacteridae/Actinomycetales/Micrococcineae/Micrococcaceae/Kocuria/Kocuria_rhizophila	(Intercept)	-9.77285885628032	(-12.033, -5.9954)	-8.1997	2.41022337838842e-16	0	NA
46	Actinobacteria/Actinobacteria/Actinobacteridae/Actinomycetales/Micrococcineae/Micrococcaceae/Kocuria/Kocuria_rhizophila	MRSA_PositiveY	-2.3478201481654	(-5.7402, 0.6897)	-1.8163	0.0693169062502755	0.1229	2.86968865617923e-70
47	Actinobacteria/Actinobacteria/Actinobacteridae/Actinomycetales/Micrococcineae/Micrococcaceae/Kocuria/Kocuria_rhizophila	SmokingN	2.61095267476142	(-1.1888, 6.4147)	1.825	0.0680036630554574	0.1212	2.59503649994184e-90
48	Actinobacteria/Actinobacteria/Actinobacteridae/Actinomycetales/Micrococcineae/Micrococcaceae/Kocuria/Kocuria_rhizophila	SmokingY	-1.69247833234169	(-5.2432, 2.2075)	-1.0408	0.297975249177696	0.4011	2.59503649994184e-90
49	Actinobacteria/Actinobacteria/Actinobacteridae/Actinomycetales/Micrococcineae/Micrococcaceae/Kocuria/Kocuria_rosea	(Intercept)	-5.90474710670204	(-7.5397, -2.6873)	-5.5786	2.42416534308583e-08	0	NA
50	Actinobacteria/Actinobacteria/Actinobacteridae/Actinomycetales/Micrococcineae/Micrococcaceae/Kocuria/Kocuria_rosea	MRSA_PositiveY	-2.1796928840332	(-5.6249, 0.648)	-1.9306	0.0535359148200164	0.0998	2.53318829417482e-72
51	Actinobacteria/Actinobacteria/Actinobacteridae/Actinomycetales/Micrococcineae/Micrococcaceae/Kocuria/Kocuria_rosea	SmokingN	-3.35577198063296	(-6.2339, -0.212)	-2.5514	0.0107297805107413	0.0232	3.75792008634922e-126
52	Actinobacteria/Actinobacteria/Actinobacteridae/Actinomycetales/Micrococcineae/Micrococcaceae/Kocuria/Kocuria_rosea	SmokingY	-2.5402104478687	(-6.0502, 0.8689)	-1.8563	0.0634082871030283	0.1154	3.75792008634922e-126
53	Actinobacteria/Actinobacteria/Actinobacteridae/Actinomycetales/Micrococcineae/Micrococcaceae/Micrococcus/Micrococcus_luteus	(Intercept)	-6.48382655538412	(-8.1296, -4.3591)	-9.2024	3.50173337924771e-20	0	NA
54	Actinobacteria/Actinobacteria/Actinobacteridae/Actinomycetales/Micrococcineae/Micrococcaceae/Micrococcus/Micrococcus_luteus	MRSA_PositiveY	-2.57989936868555	(-4.5139, -0.7329)	-3.3504	0.000806970346347354	0.0022	8.1425642711812e-65
55	Actinobacteria/Actinobacteria/Actinobacteridae/Actinomycetales/Micrococcineae/Micrococcaceae/Micrococcus/Micrococcus_luteus	SmokingN	0.400042087625586	(-1.6689, 2.5481)	0.4778	0.632827019688256	0.7198	1.36863953564217e-26
56	Actinobacteria/Actinobacteria/Actinobacteridae/Actinomycetales/Micrococcineae/Micrococcaceae/Micrococcus/Micrococcus_luteus	SmokingY	-4.2702059207582	(-6.5718, -2.0249)	-4.3135	1.60683931701226e-05	1e-04	1.36863953564217e-26
57	Actinobacteria/Actinobacteria/Actinobacteridae/Actinomycetales/Micrococcineae/Micrococcaceae/Rothia/Rothia_dentocariosa	(Intercept)	-5.0923811492024	(-6.205, -3.4469)	-6.5265	6.7320894814987e-11	0	NA
58	Actinobacteria/Actinobacteria/Actinobacteridae/Actinomycetales/Micrococcineae/Micrococcaceae/Rothia/Rothia_dentocariosa	MRSA_PositiveY	-2.86135247826578	(-4.8286, -0.2781)	-3.4569	0.00054648749567855	0.0015	1.43306062743274e-79
59	Actinobacteria/Actinobacteria/Actinobacteridae/Actinomycetales/Micrococcineae/Micrococcaceae/Rothia/Rothia_dentocariosa	SmokingN	1.12290611381261	(-1.6366, 3.4862)	1.1964	0.231537872417942	0.3316	1.21785777279275e-85
60	Actinobacteria/Actinobacteria/Actinobacteridae/Actinomycetales/Micrococcineae/Micrococcaceae/Rothia/Rothia_dentocariosa	SmokingY	-3.40478493668345	(-5.3433, -1.1809)	-3.3295	0.000869897886359682	0.0023	1.21785777279275e-85
61	Actinobacteria/Actinobacteria/Actinobacteridae/Actinomycetales/Micrococcineae/Micrococcaceae/Rothia/Rothia_mucilaginosa	(Intercept)	-6.25674747914494	(-7.0799, -5.193)	-12.164	4.83246696635634e-34	0	NA
62	Actinobacteria/Actinobacteria/Actinobacteridae/Actinomycetales/Micrococcineae/Micrococcaceae/Rothia/Rothia_mucilaginosa	MRSA_PositiveY	-1.85673851710403	(-3.0452, -0.6352)	-3.4185	0.00062970278857217	0.0017	0.00345303717465237
63	Actinobacteria/Actinobacteria/Actinobacteridae/Actinomycetales/Micrococcineae/Micrococcaceae/Rothia/Rothia_mucilaginosa	SmokingN	0.828067102394935	(-0.5035, 2.2047)	1.3311	0.183152916468347	0.282	0.374119309881226
64	Actinobacteria/Actinobacteria/Actinobacteridae/Actinomycetales/Micrococcineae/Micrococcaceae/Rothia/Rothia_mucilaginosa	SmokingY	-0.163274070504153	(-1.4338, 1.2217)	-0.245	0.806487520664133	0.8533	0.374119309881226
65	Actinobacteria/Actinobacteria/Actinobacteridae/Actinomycetales/Propionibacterineae/Propionibacteriaceae/Propionibacterium	(Intercept)	-4.86872904550117	(-5.4691, -4.186)	-16.0081	1.12152963786831e-57	0	NA
66	Actinobacteria/Actinobacteria/Actinobacteridae/Actinomycetales/Propionibacterineae/Propionibacteriaceae/Propionibacterium	MRSA_PositiveY	-0.41602069789635	(-1.0715, 0.2361)	-1.297	0.194623841931731	0.2942	0.210002459366522
67	Actinobacteria/Actinobacteria/Actinobacteridae/Actinomycetales/Propionibacterineae/Propionibacteriaceae/Propionibacterium	SmokingN	-0.0382809709099759	(-0.7619, 0.7121)	-0.1043	0.916936667579219	0.9399	0.175818421284548
68	Actinobacteria/Actinobacteria/Actinobacteridae/Actinomycetales/Propionibacterineae/Propionibacteriaceae/Propionibacterium	SmokingY	-0.738512187860191	(-1.5296, 0.0872)	-1.8745	0.0608614801311277	0.1115	0.175818421284548
69	Actinobacteria/Actinobacteria/Actinobacteridae/Actinomycetales/Propionibacterineae/Propionibacteriaceae/Propionibacterium/Propionibacterium_acnes	(Intercept)	-2.03824013527262	(-2.6758, -1.2968)	-5.9059	3.50639972401075e-09	0	NA
70	Actinobacteria/Actinobacteria/Actinobacteridae/Actinomycetales/Propionibacterineae/Propionibacteriaceae/Propionibacterium/Propionibacterium_acnes	MRSA_PositiveY	-0.430757808498913	(-1.146, 0.2836)	-1.1839	0.236456907526021	0.3372	0.234740491179374
71	Actinobacteria/Actinobacteria/Actinobacteridae/Actinomycetales/Propionibacterineae/Propionibacteriaceae/Propionibacterium/Propionibacterium_acnes	SmokingN	-0.139398072843572	(-0.9539, 0.7103)	-0.3349	0.737672575026617	0.7985	0.00120067027628967
72	Actinobacteria/Actinobacteria/Actinobacteridae/Actinomycetales/Propionibacterineae/Propionibacteriaceae/Propionibacterium/Propionibacterium_acnes	SmokingY	-1.76651471136197	(-2.6263, -0.8556)	-3.9522	7.74372229086978e-05	2e-04	0.00120067027628967
73	Actinobacteria/Actinobacteria/Actinobacteridae/Actinomycetales/Propionibacterineae/Propionibacteriaceae/Propionibacterium/Propionibacterium_granulosum	(Intercept)	-4.45024468863252	(-5.4667, -3.2546)	-9.4711	2.76899105541165e-21	0	NA
74	Actinobacteria/Actinobacteria/Actinobacteridae/Actinomycetales/Propionibacterineae/Propionibacteriaceae/Propionibacterium/Propionibacterium_granulosum	MRSA_PositiveY	-0.396598054255172	(-1.4721, 0.6942)	-0.8004	0.423479099493706	0.5302	0.471150381595802
75	Actinobacteria/Actinobacteria/Actinobacteridae/Actinomycetales/Propionibacterineae/Propionibacteriaceae/Propionibacterium/Propionibacterium_granulosum	SmokingN	-0.962948187981835	(-2.1764, 0.3149)	-1.6982	0.0894778135962761	0.1545	0.285039545658294
76	Actinobacteria/Actinobacteria/Actinobacteridae/Actinomycetales/Propionibacterineae/Propionibacteriaceae/Propionibacterium/Propionibacterium_granulosum	SmokingY	-0.737286445043142	(-1.991, 0.6093)	-1.2117	0.225631599649194	0.3275	0.285039545658294
77	Actinobacteria/Actinobacteria/Actinobacteridae/Actinomycetales/Propionibacterineae/Propionibacteriaceae/Propionibacterium/Propionibacterium_propionicum	(Intercept)	-7.06993783173509	(-9.1692, -4.7054)	-10.7241	7.84735815348478e-27	0	NA
78	Actinobacteria/Actinobacteria/Actinobacteridae/Actinomycetales/Propionibacterineae/Propionibacteriaceae/Propionibacterium/Propionibacterium_propionicum	MRSA_PositiveY	-0.936339099133614	(-3.0915, 1.2486)	-1.347	0.177965087553801	0.2753	1.08891161243949e-20
79	Actinobacteria/Actinobacteria/Actinobacteridae/Actinomycetales/Propionibacterineae/Propionibacteriaceae/Propionibacterium/Propionibacterium_propionicum	SmokingN	1.14084339226035	(-0.7815, 3.3953)	1.4341	0.151549023936728	0.2401	0.371974137483308
80	Actinobacteria/Actinobacteria/Actinobacteridae/Actinomycetales/Propionibacterineae/Propionibacteriaceae/Propionibacterium/Propionibacterium_propionicum	SmokingY	0.268830584150694	(-2.2959, 2.8578)	0.3149	0.752801426994485	0.8104	0.371974137483308
81	Actinobacteria/Actinobacteria/Coriobacteridae/Coriobacteriales/Coriobacterineae/Coriobacteriaceae/Olsenella	(Intercept)	-12.9564332021499	(-15.9104, -9.1621)	-9.8441	7.26915578061472e-23	0	NA
82	Actinobacteria/Actinobacteria/Coriobacteridae/Coriobacteriales/Coriobacterineae/Coriobacteriaceae/Olsenella	MRSA_PositiveY	-1.14146790010132	(-5.0269, 2.2948)	-0.8255	0.409082834971197	0.5181	6.87256163603671e-88
83	Actinobacteria/Actinobacteria/Coriobacteridae/Coriobacteriales/Coriobacterineae/Coriobacteriaceae/Olsenella	SmokingN	0.420177726715831	(-3.1669, 4.373)	0.2463	0.805432490604472	0.8533	3.05089163171819e-196
84	Actinobacteria/Actinobacteria/Coriobacteridae/Coriobacteriales/Coriobacterineae/Coriobacteriaceae/Olsenella	SmokingY	6.48365550399277	(2.4296, 10.5536)	4.097	4.18475069837467e-05	1e-04	3.05089163171819e-196
85	Bacteroidetes/Bacteroidia/Bacteroidales/Bacteroidaceae/Bacteroides/Bacteroides_vulgatus	(Intercept)	-9.72128220460314	(-11.0028, -7.7509)	-12.4317	1.75854329095773e-35	0	NA
86	Bacteroidetes/Bacteroidia/Bacteroidales/Bacteroidaceae/Bacteroides/Bacteroides_vulgatus	MRSA_PositiveY	0.489476784117642	(-1.743, 2.8138)	0.597	0.550504897488102	0.6638	4.19835317336073e-14
87	Bacteroidetes/Bacteroidia/Bacteroidales/Bacteroidaceae/Bacteroides/Bacteroides_vulgatus	SmokingN	2.41690236097305	(0.0958, 4.6392)	2.5861	0.00970566167360168	0.0212	1.65796402605708e-16
88	Bacteroidetes/Bacteroidia/Bacteroidales/Bacteroidaceae/Bacteroides/Bacteroides_vulgatus	SmokingY	-0.306622145903965	(-2.5267, 2.0143)	-0.3025	0.762283956475152	0.8157	1.65796402605708e-16
89	Bacteroidetes/Bacteroidia/Bacteroidales/Porphyromonadaceae/Porphyromonas	(Intercept)	-6.84061753190335	(-8.2359, -5.078)	-10.8543	1.90306850636404e-27	0	NA
90	Bacteroidetes/Bacteroidia/Bacteroidales/Porphyromonadaceae/Porphyromonas	MRSA_PositiveY	-1.19900484326115	(-2.792, 0.3548)	-1.8016	0.0716121390254267	0.1256	0.129543097548654
91	Bacteroidetes/Bacteroidia/Bacteroidales/Porphyromonadaceae/Porphyromonas	SmokingN	0.259042453663325	(-1.5853, 2.1471)	0.34	0.733847802833894	0.797	0.402778118286697
92	Bacteroidetes/Bacteroidia/Bacteroidales/Porphyromonadaceae/Porphyromonas	SmokingY	-0.923763451281038	(-2.5501, 0.8876)	-1.1301	0.258423188291807	0.3622	0.402778118286697
93	Bacteroidetes/Bacteroidia/Bacteroidales/Prevotellaceae/Prevotella	(Intercept)	-5.69036108235714	(-6.5211, -4.6612)	-13.0903	3.74243808057056e-39	0	NA
94	Bacteroidetes/Bacteroidia/Bacteroidales/Prevotellaceae/Prevotella	MRSA_PositiveY	-1.49886182753434	(-2.5287, -0.5171)	-3.2689	0.00107968742735965	0.0028	0.00293024398096934
95	Bacteroidetes/Bacteroidia/Bacteroidales/Prevotellaceae/Prevotella	SmokingN	0.774053259972923	(-0.2482, 1.8529)	1.474	0.14046978802409	0.2259	0.203330137776817
96	Bacteroidetes/Bacteroidia/Bacteroidales/Prevotellaceae/Prevotella	SmokingY	0.952575612949352	(-0.2473, 2.1918)	1.6928	0.0904852895267041	0.155	0.203330137776817
97	Bacteroidetes/Bacteroidia/Bacteroidales/Prevotellaceae/Prevotella/Prevotella_buccalis	(Intercept)	-5.74710733048142	(-7.2291, -3.3604)	-6.7446	1.53436889014534e-11	0	NA
98	Bacteroidetes/Bacteroidia/Bacteroidales/Prevotellaceae/Prevotella/Prevotella_buccalis	MRSA_PositiveY	-2.48280119993559	(-4.8717, -0.4519)	-2.758	0.00581487425444267	0.0132	6.9480456789868e-35
99	Bacteroidetes/Bacteroidia/Bacteroidales/Prevotellaceae/Prevotella/Prevotella_buccalis	SmokingN	-0.450011189566685	(-2.5406, 1.8717)	-0.4361	0.662737315195147	0.7423	6.32926170369993e-17
100	Bacteroidetes/Bacteroidia/Bacteroidales/Prevotellaceae/Prevotella/Prevotella_buccalis	SmokingY	-1.0065929220011	(-3.636, 1.6518)	-0.9117	0.361939936475169	0.4674	6.32926170369993e-17
101	Bacteroidetes/Bacteroidia/Bacteroidales/Prevotellaceae/Prevotella/Prevotella_melaninogenica	(Intercept)	-7.34772130104747	(-8.4472, -5.843)	-11.169	5.77967326997629e-29	0	NA
102	Bacteroidetes/Bacteroidia/Bacteroidales/Prevotellaceae/Prevotella/Prevotella_melaninogenica	MRSA_PositiveY	-1.48659240074734	(-2.9685, -0.0356)	-2.1436	0.0320680257048938	0.0615	0.00948120581427792
103	Bacteroidetes/Bacteroidia/Bacteroidales/Prevotellaceae/Prevotella/Prevotella_melaninogenica	SmokingN	3.14026895697247	(1.5627, 4.8489)	3.9573	7.58147337462609e-05	2e-04	3.00891888202737e-12
104	Bacteroidetes/Bacteroidia/Bacteroidales/Prevotellaceae/Prevotella/Prevotella_melaninogenica	SmokingY	1.06909001964227	(-0.6243, 2.9344)	1.2554	0.209332206597015	0.3079	3.00891888202737e-12
105	Bacteroidetes/Bacteroidia/Bacteroidales/Prevotellaceae/Prevotella/Prevotella_oris	(Intercept)	-10.5013829867957	(-12.9442, -6.4865)	-8.6708	4.28922988427068e-18	0	NA
106	Bacteroidetes/Bacteroidia/Bacteroidales/Prevotellaceae/Prevotella/Prevotella_oris	MRSA_PositiveY	-0.0690043671968513	(-3.7259, 3.0618)	-0.0542	0.956744994612008	0.9686	4.89814706840585e-40
107	Bacteroidetes/Bacteroidia/Bacteroidales/Prevotellaceae/Prevotella/Prevotella_oris	SmokingN	0.595654316973693	(-2.6014, 4.2928)	0.4072	0.683852720415109	0.7604	2.21760798542226e-58
108	Bacteroidetes/Bacteroidia/Bacteroidales/Prevotellaceae/Prevotella/Prevotella_oris	SmokingY	3.34606103513158	(-0.834, 7.6418)	2.1528	0.0313375322730299	0.0605	2.21760798542226e-58
109	Bacteroidetes/Flavobacteria/Flavobacteriales/Flavobacteriaceae/Capnocytophaga	(Intercept)	-7.44291738180787	(-8.4567, -6.0092)	-10.4923	9.3699504068299e-26	0	NA
110	Bacteroidetes/Flavobacteria/Flavobacteriales/Flavobacteriaceae/Capnocytophaga	MRSA_PositiveY	-0.177986458216941	(-1.8167, 1.5598)	-0.2381	0.811840924571064	0.8562	0.832984112561567
111	Bacteroidetes/Flavobacteria/Flavobacteriales/Flavobacteriaceae/Capnocytophaga	SmokingN	1.65211849195894	(-0.3147, 3.6812)	1.933	0.0532372655087775	0.0998	2.25445384371371e-16
112	Bacteroidetes/Flavobacteria/Flavobacteriales/Flavobacteriaceae/Capnocytophaga	SmokingY	-0.74217508512791	(-2.4849, 1.2386)	-0.8071	0.419610652383204	0.5273	2.25445384371371e-16
113	Firmicutes/Bacilli/Bacillales/Bacillaceae/Bacillus	(Intercept)	-7.5259488952161	(-8.6565, -5.7994)	-11.3537	7.10778982425716e-30	0	NA
114	Firmicutes/Bacilli/Bacillales/Bacillaceae/Bacillus	MRSA_PositiveY	-2.74718792200451	(-4.7052, -1.0115)	-3.8816	0.000103788539716313	3e-04	3.38554439783933e-10
115	Firmicutes/Bacilli/Bacillales/Bacillaceae/Bacillus	SmokingN	-0.0734331422858998	(-1.8037, 1.7444)	-0.0892	0.92889953757472	0.9462	0.873658386447816
116	Firmicutes/Bacilli/Bacillales/Bacillaceae/Bacillus	SmokingY	0.472379019210279	(-1.5255, 2.4158)	0.5512	0.581511566618967	0.6886	0.873658386447816
117	Firmicutes/Bacilli/Bacillales/Staphylococcaceae/Staphylococcus	(Intercept)	-4.5035040408078	(-4.916, -4.0468)	-19.8819	5.83969233633061e-88	0	NA
118	Firmicutes/Bacilli/Bacillales/Staphylococcaceae/Staphylococcus	MRSA_PositiveY	0.532798575803551	(0.0715, 0.9937)	2.2317	0.0256353215182436	0.0503	0.0237710965200781
119	Firmicutes/Bacilli/Bacillales/Staphylococcaceae/Staphylococcus	SmokingN	0.292454987260581	(-0.2387, 0.8387)	1.0708	0.284248561510487	0.3885	0.305283454823048
120	Firmicutes/Bacilli/Bacillales/Staphylococcaceae/Staphylococcus	SmokingY	-0.162465536202803	(-0.7201, 0.4175)	-0.5539	0.579616807911673	0.6886	0.305283454823048
121	Firmicutes/Bacilli/Bacillales/Staphylococcaceae/Staphylococcus/Staphylococcus_aureus	(Intercept)	-3.01532825872434	(-3.9258, -1.8531)	-5.6076	2.05143487370948e-08	0	NA
122	Firmicutes/Bacilli/Bacillales/Staphylococcaceae/Staphylococcus/Staphylococcus_aureus	MRSA_PositiveY	1.99361555032822	(0.8769, 3.108)	3.5168	0.000436705255987751	0.0012	1.12584565232045e-22
123	Firmicutes/Bacilli/Bacillales/Staphylococcaceae/Staphylococcus/Staphylococcus_aureus	SmokingN	0.109082022071342	(-1.1608, 1.4674)	0.1682	0.866406404937252	0.8965	1.70159650943575e-40
124	Firmicutes/Bacilli/Bacillales/Staphylococcaceae/Staphylococcus/Staphylococcus_aureus	SmokingY	-0.357963417698916	(-1.682, 1.0972)	-0.5141	0.607211875776451	0.7038	1.70159650943575e-40
125	Firmicutes/Bacilli/Bacillales/Staphylococcaceae/Staphylococcus/Staphylococcus_epidermidis	(Intercept)	-1.59024354914815	(-2.1416, -0.9645)	-5.4675	4.56374398222052e-08	0	NA
126	Firmicutes/Bacilli/Bacillales/Staphylococcaceae/Staphylococcus/Staphylococcus_epidermidis	MRSA_PositiveY	-0.337812136469221	(-0.9453, 0.2684)	-1.1017	0.27059600663781	0.3729	0.27300941721331
127	Firmicutes/Bacilli/Bacillales/Staphylococcaceae/Staphylococcus/Staphylococcus_epidermidis	SmokingN	-0.157029346927062	(-0.8436, 0.5545)	-0.4477	0.654377546999135	0.7401	0.786777080508795
128	Firmicutes/Bacilli/Bacillales/Staphylococcaceae/Staphylococcus/Staphylococcus_epidermidis	SmokingY	-0.253818750601755	(-0.9869, 0.5143)	-0.6739	0.500389224194373	0.6101	0.786777080508795
129	Firmicutes/Bacilli/Bacillales/Staphylococcaceae/Staphylococcus/Staphylococcus_hominis	(Intercept)	-5.02823354298271	(-5.9249, -3.8253)	-8.7131	2.95678512206837e-18	0	NA
130	Firmicutes/Bacilli/Bacillales/Staphylococcaceae/Staphylococcus/Staphylococcus_hominis	MRSA_PositiveY	-1.08431341915105	(-2.4952, 0.4863)	-1.7821	0.0747270054104232	0.1304	4.48312053934114e-08
131	Firmicutes/Bacilli/Bacillales/Staphylococcaceae/Staphylococcus/Staphylococcus_hominis	SmokingN	1.69351546660855	(0.0126, 3.3286)	2.4335	0.0149551155745251	0.0311	5.56116009012115e-11
132	Firmicutes/Bacilli/Bacillales/Staphylococcaceae/Staphylococcus/Staphylococcus_hominis	SmokingY	-0.500821886511561	(-1.9259, 1.0735)	-0.67	0.502839756616196	0.6109	5.56116009012115e-11
133	Firmicutes/Bacilli/Bacillales/Staphylococcaceae/Staphylococcus/Staphylococcus_lugdunensis	(Intercept)	-4.26915829583682	(-5.4616, -2.542)	-5.4082	6.36597106372577e-08	0	NA
134	Firmicutes/Bacilli/Bacillales/Staphylococcaceae/Staphylococcus/Staphylococcus_lugdunensis	MRSA_PositiveY	-0.662198490197612	(-2.3419, 1.0154)	-0.7917	0.428528869800857	0.531	1.23811495900281e-75
135	Firmicutes/Bacilli/Bacillales/Staphylococcaceae/Staphylococcus/Staphylococcus_lugdunensis	SmokingN	-4.88506803039179	(-6.8123, -2.7656)	-5.0568	4.26452526090233e-07	0	6.17722728684242e-199
136	Firmicutes/Bacilli/Bacillales/Staphylococcaceae/Staphylococcus/Staphylococcus_lugdunensis	SmokingY	-1.8737438362378	(-3.8267, 0.3778)	-1.8374	0.066146158608841	0.1186	6.17722728684242e-199
137	Firmicutes/Bacilli/Lactobacillales/Carnobacteriaceae/Dolosigranulum/Dolosigranulum_pigrum	(Intercept)	-13.3122110278631	(-18.715, -8.3951)	-8.8236	1.10849235756217e-18	0	NA
138	Firmicutes/Bacilli/Lactobacillales/Carnobacteriaceae/Dolosigranulum/Dolosigranulum_pigrum	MRSA_PositiveY	3.64015470536219	(-0.7119, 9.0632)	2.4241	0.0153462288568008	0.0316	2.52828723203685e-102
139	Firmicutes/Bacilli/Lactobacillales/Carnobacteriaceae/Dolosigranulum/Dolosigranulum_pigrum	SmokingN	5.01380793045027	(1.0618, 10.536)	2.9504	0.00317409100910423	0.0077	4.55676809505379e-186
140	Firmicutes/Bacilli/Lactobacillales/Carnobacteriaceae/Dolosigranulum/Dolosigranulum_pigrum	SmokingY	6.21791207200689	(1.2134, 12.3343)	3.369	0.000754293243410429	0.002	4.55676809505379e-186
141	Firmicutes/Bacilli/Lactobacillales/Carnobacteriaceae/Granulicatella/Abiotrophia_para-adiacens	(Intercept)	-6.66651527007739	(-7.9417, -4.8716)	-8.9302	4.25182582766069e-19	0	NA
142	Firmicutes/Bacilli/Lactobacillales/Carnobacteriaceae/Granulicatella/Abiotrophia_para-adiacens	MRSA_PositiveY	-2.30112464355811	(-3.988, -0.6626)	-2.915	0.00355737145800402	0.0083	0.00751018645437034
143	Firmicutes/Bacilli/Lactobacillales/Carnobacteriaceae/Granulicatella/Abiotrophia_para-adiacens	SmokingN	1.29963870520892	(-0.4903, 3.2636)	1.4415	0.149430601410227	0.2379	6.00679690361868e-09
144	Firmicutes/Bacilli/Lactobacillales/Carnobacteriaceae/Granulicatella/Abiotrophia_para-adiacens	SmokingY	-1.22848208063319	(-3.1985, 0.9531)	-1.2656	0.205672130381241	0.3053	6.00679690361868e-09
145	Firmicutes/Bacilli/Lactobacillales/Carnobacteriaceae/Marinilactibacillus	(Intercept)	-5.59828445031567	(-8.8983, -0.0498)	-4.0155	5.93191874208467e-05	2e-04	NA
146	Firmicutes/Bacilli/Lactobacillales/Carnobacteriaceae/Marinilactibacillus	MRSA_PositiveY	-4.55235287733833	(-9.7195, -0.3728)	-2.9213	0.00348567596159779	0.0082	9.76170281450693e-106
147	Firmicutes/Bacilli/Lactobacillales/Carnobacteriaceae/Marinilactibacillus	SmokingN	-1.52901879873519	(-6.3056, 3.4859)	-0.9166	0.359373054191089	0.4659	1.17033093351415e-80
148	Firmicutes/Bacilli/Lactobacillales/Carnobacteriaceae/Marinilactibacillus	SmokingY	-5.3751742071591	(-11.3351, 0.02)	-2.7179	0.00657033532434847	0.0148	1.17033093351415e-80
149	Firmicutes/Bacilli/Lactobacillales/Streptococcaceae/Lactococcus/Lactococcus_lactis	(Intercept)	-6.53480755914726	(-7.6356, -4.8813)	-10.1131	4.83451862199717e-24	0	NA
150	Firmicutes/Bacilli/Lactobacillales/Streptococcaceae/Lactococcus/Lactococcus_lactis	MRSA_PositiveY	-2.7869389728864	(-4.6654, -1.0612)	-4.082	4.46583180771465e-05	1e-04	2.33934952926689e-87
151	Firmicutes/Bacilli/Lactobacillales/Streptococcaceae/Lactococcus/Lactococcus_lactis	SmokingN	1.21293932571592	(-0.5042, 2.9835)	1.5476	0.121716958579346	0.2016	7.72252097799556e-13
152	Firmicutes/Bacilli/Lactobacillales/Streptococcaceae/Lactococcus/Lactococcus_lactis	SmokingY	2.02594735166179	(0.1164, 3.9227)	2.4226	0.0154109459251012	0.0316	7.72252097799556e-13
153	Firmicutes/Bacilli/Lactobacillales/Streptococcaceae/Streptococcus	(Intercept)	-4.85248228057482	(-5.4718, -4.1251)	-13.7068	9.24009646693035e-43	0	NA
154	Firmicutes/Bacilli/Lactobacillales/Streptococcaceae/Streptococcus	MRSA_PositiveY	-1.77047503569307	(-2.4932, -1.0484)	-4.74	2.13765367575164e-06	0	4.18917082632265e-06
155	Firmicutes/Bacilli/Lactobacillales/Streptococcaceae/Streptococcus	SmokingN	0.541460697249086	(-0.2888, 1.409)	1.2659	0.205556343081332	0.3053	0.434561449221396
156	Firmicutes/Bacilli/Lactobacillales/Streptococcaceae/Streptococcus	SmokingY	0.191619620351649	(-0.6742, 1.1129)	0.418	0.675962976088695	0.7541	0.434561449221396
157	Firmicutes/Bacilli/Lactobacillales/Streptococcaceae/Streptococcus/Streptococcus_anginosus	(Intercept)	-10.7240845232894	(-13.1128, -7.0713)	-10.2599	1.06768921312273e-24	0	NA
158	Firmicutes/Bacilli/Lactobacillales/Streptococcaceae/Streptococcus/Streptococcus_anginosus	MRSA_PositiveY	-1.04263172922549	(-4.4273, 1.8029)	-0.9535	0.34031347142078	0.4483	1.15635797264435e-114
159	Firmicutes/Bacilli/Lactobacillales/Streptococcaceae/Streptococcus/Streptococcus_anginosus	SmokingN	3.03206739763165	(0.2184, 6.1619)	2.4128	0.0158322026549727	0.0323	3.35516964847427e-115
160	Firmicutes/Bacilli/Lactobacillales/Streptococcaceae/Streptococcus/Streptococcus_anginosus	SmokingY	3.94284646379951	(0.0149, 7.6011)	2.9477	0.00320155644252177	0.0077	3.35516964847427e-115
161	Firmicutes/Bacilli/Lactobacillales/Streptococcaceae/Streptococcus/Streptococcus_mitis	(Intercept)	-5.16232514601264	(-5.8635, -4.2701)	-10.5599	4.56954468694683e-26	0	NA
162	Firmicutes/Bacilli/Lactobacillales/Streptococcaceae/Streptococcus/Streptococcus_mitis	MRSA_PositiveY	-1.53970932723346	(-2.6832, -0.4132)	-2.9866	0.00282126652872199	0.0069	0.00778079969798122
163	Firmicutes/Bacilli/Lactobacillales/Streptococcaceae/Streptococcus/Streptococcus_mitis	SmokingN	0.470400571819292	(-0.7854, 1.7994)	0.797	0.425460348658258	0.5306	0.0128435783164553
164	Firmicutes/Bacilli/Lactobacillales/Streptococcaceae/Streptococcus/Streptococcus_mitis	SmokingY	1.83065595992535	(0.5082, 3.2511)	2.8927	0.00381972329588015	0.0089	0.0128435783164553
165	Firmicutes/Bacilli/Lactobacillales/Streptococcaceae/Streptococcus/Streptococcus_oralis	(Intercept)	-6.81380638874349	(-7.9682, -5.3224)	-12.7541	2.95620038513815e-37	0	NA
166	Firmicutes/Bacilli/Lactobacillales/Streptococcaceae/Streptococcus/Streptococcus_oralis	MRSA_PositiveY	-1.04548142144695	(-2.4707, 0.2495)	-1.8544	0.0636843858682543	0.1154	0.114267426520578
167	Firmicutes/Bacilli/Lactobacillales/Streptococcaceae/Streptococcus/Streptococcus_oralis	SmokingN	0.140328805791693	(-1.1605, 1.5256)	0.217	0.828205966849905	0.8679	0.59084644718773
168	Firmicutes/Bacilli/Lactobacillales/Streptococcaceae/Streptococcus/Streptococcus_oralis	SmokingY	0.829829190448305	(-0.8584, 2.4931)	1.2008	0.229831814969037	0.3306	0.59084644718773
169	Firmicutes/Bacilli/Lactobacillales/Streptococcaceae/Streptococcus/Streptococcus_salivarius	(Intercept)	-5.78471142133566	(-6.7254, -4.6356)	-13.1915	9.82685645916245e-40	0	NA
170	Firmicutes/Bacilli/Lactobacillales/Streptococcaceae/Streptococcus/Streptococcus_salivarius	MRSA_PositiveY	-2.11881710204561	(-3.2165, -1.0803)	-4.5749	4.76528756418008e-06	0	7.82102228411302e-05
171	Firmicutes/Bacilli/Lactobacillales/Streptococcaceae/Streptococcus/Streptococcus_salivarius	SmokingN	0.548772268612132	(-0.5146, 1.6666)	1.0329	0.301661765733698	0.4022	0.465680164330404
172	Firmicutes/Bacilli/Lactobacillales/Streptococcaceae/Streptococcus/Streptococcus_salivarius	SmokingY	0.749290494915797	(-0.5612, 2.071)	1.32	0.186830293961802	0.285	0.465680164330404
173	Firmicutes/Bacilli/Lactobacillales/Streptococcaceae/Streptococcus/Streptococcus_sanguinis	(Intercept)	-5.28611459766666	(-6.1026, -4.2462)	-10.4765	1.10727452568826e-25	0	NA
174	Firmicutes/Bacilli/Lactobacillales/Streptococcaceae/Streptococcus/Streptococcus_sanguinis	MRSA_PositiveY	-3.17995382700351	(-4.2636, -2.0968)	-5.9377	2.89001195355732e-09	0	1.9648704520947e-07
175	Firmicutes/Bacilli/Lactobacillales/Streptococcaceae/Streptococcus/Streptococcus_sanguinis	SmokingN	0.0600477828410086	(-1.1607, 1.3546)	0.0979	0.922001376214345	0.9421	0.0981634195746053
176	Firmicutes/Bacilli/Lactobacillales/Streptococcaceae/Streptococcus/Streptococcus_sanguinis	SmokingY	-1.41893348230167	(-2.6613, -0.0678)	-2.1606	0.030728986938312	0.06	0.0981634195746053
177	Firmicutes/Bacilli/Lactobacillales/Streptococcaceae/Streptococcus/Streptococcus_thermophilus	(Intercept)	-6.67695397681697	(-7.5989, -5.479)	-11.6879	1.46996638939951e-31	0	NA
178	Firmicutes/Bacilli/Lactobacillales/Streptococcaceae/Streptococcus/Streptococcus_thermophilus	MRSA_PositiveY	-3.1390424946579	(-4.3186, -1.9582)	-5.1321	2.86541787791204e-07	0	3.00652589287863e-06
179	Firmicutes/Bacilli/Lactobacillales/Streptococcaceae/Streptococcus/Streptococcus_thermophilus	SmokingN	2.2828166912531	(0.934, 3.7257)	3.3159	0.000913491766885282	0.0024	1.42655053169614e-28
180	Firmicutes/Bacilli/Lactobacillales/Streptococcaceae/Streptococcus/Streptococcus_thermophilus	SmokingY	-1.74338137342297	(-3.1678, -0.1803)	-2.3012	0.0213830116000366	0.0428	1.42655053169614e-28
181	Firmicutes/Clostridia/Clostridiales/IncertaeSedisXI/Anaerococcus	(Intercept)	-3.69171687216776	(-4.6279, -2.6314)	-9.1576	5.30609360320992e-20	0	NA
182	Firmicutes/Clostridia/Clostridiales/IncertaeSedisXI/Anaerococcus	MRSA_PositiveY	-0.127880105912419	(-1.0843, 0.8477)	-0.3009	0.763516599905336	0.8157	0.794905419151197
183	Firmicutes/Clostridia/Clostridiales/IncertaeSedisXI/Anaerococcus	SmokingN	-0.746166050284265	(-1.8128, 0.3717)	-1.5345	0.124912693228373	0.2059	0.258894488582548
184	Firmicutes/Clostridia/Clostridiales/IncertaeSedisXI/Anaerococcus	SmokingY	-0.883052772155274	(-1.9988, 0.3003)	-1.6914	0.0907540836773433	0.155	0.258894488582548
185	Firmicutes/Clostridia/Clostridiales/IncertaeSedisXI/Anaerococcus/Anaerococcus_octavius	(Intercept)	-6.16548792736574	(-7.1751, -4.8792)	-11.6012	4.06325961233814e-31	0	NA
186	Firmicutes/Clostridia/Clostridiales/IncertaeSedisXI/Anaerococcus/Anaerococcus_octavius	MRSA_PositiveY	-0.276046315997048	(-1.5024, 0.9074)	-0.4926	0.62228352906394	0.7137	0.646667763949134
187	Firmicutes/Clostridia/Clostridiales/IncertaeSedisXI/Anaerococcus/Anaerococcus_octavius	SmokingN	0.102223561149088	(-1.1581, 1.4477)	0.1594	0.873348439222643	0.898	0.832774410615734
188	Firmicutes/Clostridia/Clostridiales/IncertaeSedisXI/Anaerococcus/Anaerococcus_octavius	SmokingY	-0.354309477495019	(-1.8031, 1.1773)	-0.5148	0.606682733027691	0.7038	0.832774410615734
189	Firmicutes/Clostridia/Clostridiales/IncertaeSedisXI/Finegoldia	(Intercept)	-5.32183018145482	(-6.2312, -4.1182)	-11.2914	1.44777618440548e-29	0	NA
190	Firmicutes/Clostridia/Clostridiales/IncertaeSedisXI/Finegoldia	MRSA_PositiveY	-0.562751506244664	(-1.8324, 0.5637)	-1.1324	0.257460327171168	0.3622	0.333881239666496
191	Firmicutes/Clostridia/Clostridiales/IncertaeSedisXI/Finegoldia	SmokingN	0.0426659727109757	(-1.0741, 1.2257)	0.075	0.940200127628852	0.9548	0.786639792866265
192	Firmicutes/Clostridia/Clostridiales/IncertaeSedisXI/Finegoldia	SmokingY	0.478567738746153	(-0.9445, 1.8705)	0.7843	0.432877082185661	0.5338	0.786639792866265
193	Firmicutes/Clostridia/Clostridiales/IncertaeSedisXI/Finegoldia/Finegoldia_magna	(Intercept)	-4.97567122850343	(-6.1207, -3.5794)	-10.6021	2.91219545572116e-26	0	NA
194	Firmicutes/Clostridia/Clostridiales/IncertaeSedisXI/Finegoldia/Finegoldia_magna	MRSA_PositiveY	-0.637687912133461	(-1.9498, 0.5825)	-1.2884	0.197599730620453	0.2973	0.310062071173398
195	Firmicutes/Clostridia/Clostridiales/IncertaeSedisXI/Finegoldia/Finegoldia_magna	SmokingN	-0.630402793369538	(-1.8274, 0.6409)	-1.1126	0.265883491474529	0.368	0.413847090577316
196	Firmicutes/Clostridia/Clostridiales/IncertaeSedisXI/Finegoldia/Finegoldia_magna	SmokingY	0.190754419004616	(-1.3842, 1.7269)	0.3139	0.753560991417988	0.8104	0.413847090577316
197	Firmicutes/Clostridia/Clostridiales/IncertaeSedisXI/Peptoniphilus	(Intercept)	-3.70490866884651	(-4.8328, -2.2266)	-7.2888	3.12673346896669e-13	0	NA
198	Firmicutes/Clostridia/Clostridiales/IncertaeSedisXI/Peptoniphilus	MRSA_PositiveY	-0.518705825015093	(-1.9581, 0.7391)	-0.9679	0.333098459755715	0.4405	0.427334502461012
199	Firmicutes/Clostridia/Clostridiales/IncertaeSedisXI/Peptoniphilus	SmokingN	-0.654895385683554	(-1.8906, 0.6594)	-1.0681	0.285456624294382	0.3885	0.600173247110223
200	Firmicutes/Clostridia/Clostridiales/IncertaeSedisXI/Peptoniphilus	SmokingY	-0.335112129474588	(-2.0356, 1.277)	-0.5091	0.610675651150631	0.7053	0.600173247110223
201	Firmicutes/Clostridia/Clostridiales/IncertaeSedisXI/Peptoniphilus/Peptoniphilus_harei	(Intercept)	-7.59168987288978	(-9.4054, -4.9744)	-9.5026	2.04621673432946e-21	0	NA
202	Firmicutes/Clostridia/Clostridiales/IncertaeSedisXI/Peptoniphilus/Peptoniphilus_harei	MRSA_PositiveY	-1.24991494203054	(-3.7105, 0.8371)	-1.4812	0.138560012857152	0.2239	6.03932327528646e-63
203	Firmicutes/Clostridia/Clostridiales/IncertaeSedisXI/Peptoniphilus/Peptoniphilus_harei	SmokingN	-0.239388870035251	(-2.3048, 2.0372)	-0.2468	0.805081679875419	0.8533	1.64170385601619e-32
204	Firmicutes/Clostridia/Clostridiales/IncertaeSedisXI/Peptoniphilus/Peptoniphilus_harei	SmokingY	1.9482539306321	(-0.924, 4.6531)	1.8868	0.059181480723741	0.1097	1.64170385601619e-32
205	Firmicutes/Clostridia/Clostridiales/Lachnospiraceae/Incertae/Sedis	(Intercept)	-5.81028446568015	(-6.851, -4.3324)	-8.9666	3.05779774421465e-19	0	NA
206	Firmicutes/Clostridia/Clostridiales/Lachnospiraceae/Incertae/Sedis	MRSA_PositiveY	-2.30532391000009	(-4.0391, -0.2995)	-3.3664	0.000761548121424714	0.002	4.30629548762078e-11
207	Firmicutes/Clostridia/Clostridiales/Lachnospiraceae/Incertae/Sedis	SmokingN	-0.128408362639462	(-2.1771, 1.7485)	-0.1636	0.870071482422641	0.8974	0.673497257886727
208	Firmicutes/Clostridia/Clostridiales/Lachnospiraceae/Incertae/Sedis	SmokingY	-0.782142654522411	(-2.4814, 1.0579)	-0.9313	0.351677949582608	0.4577	0.673497257886727
209	Firmicutes/Clostridia/Clostridiales/Ruminococcaceae/Incertae/Sedis	(Intercept)	-6.7091966988496	(-7.6974, -5.3078)	-9.3297	1.06196802113366e-20	0	NA
210	Firmicutes/Clostridia/Clostridiales/Ruminococcaceae/Incertae/Sedis	MRSA_PositiveY	-1.53011747374359	(-3.4287, 0.7094)	-1.969	0.0489499451427327	0.0928	4.7862339161192e-17
211	Firmicutes/Clostridia/Clostridiales/Ruminococcaceae/Incertae/Sedis	SmokingN	-0.317629297877942	(-2.8153, 1.9558)	-0.3698	0.711532977415203	0.7805	2.71203463150721e-14
212	Firmicutes/Clostridia/Clostridiales/Ruminococcaceae/Incertae/Sedis	SmokingY	-4.49321720468287	(-6.3756, -2.3775)	-4.4997	6.80532945734044e-06	0	2.71203463150721e-14
213	Firmicutes/Clostridia/Clostridiales/Ruminococcaceae/Oscillibacter	(Intercept)	-6.45476992953621	(-7.7011, -4.3781)	-7.1395	9.36390871924145e-13	0	NA
214	Firmicutes/Clostridia/Clostridiales/Ruminococcaceae/Oscillibacter	MRSA_PositiveY	-3.33295338764652	(-6.0474, 0.0206)	-3.2594	0.00111657575908714	0.0029	6.35312599941081e-45
215	Firmicutes/Clostridia/Clostridiales/Ruminococcaceae/Oscillibacter	SmokingN	0.0467406634618589	(-3.4693, 2.8453)	0.0443	0.964669399639987	0.9712	2.14097289087851e-53
216	Firmicutes/Clostridia/Clostridiales/Ruminococcaceae/Oscillibacter	SmokingY	-5.87830548066186	(-8.5575, -3.0226)	-4.1182	3.81818369977038e-05	1e-04	2.14097289087851e-53
217	Firmicutes/Clostridia/Clostridiales/Veillonellaceae/Dialister	(Intercept)	-7.56848617564802	(-9.2025, -4.8962)	-8.4674	2.50969566504971e-17	0	NA
218	Firmicutes/Clostridia/Clostridiales/Veillonellaceae/Dialister	MRSA_PositiveY	-1.00999152013992	(-3.6596, 1.1373)	-1.0699	0.284668979381314	0.3885	0.0331895610110957
219	Firmicutes/Clostridia/Clostridiales/Veillonellaceae/Dialister	SmokingN	-0.56967742334886	(-2.7623, 1.8774)	-0.5254	0.599274516669852	0.6995	2.74500095393424e-08
220	Firmicutes/Clostridia/Clostridiales/Veillonellaceae/Dialister	SmokingY	0.61733983444668	(-2.3199, 3.4788)	0.534	0.593329054896641	0.6974	2.74500095393424e-08
221	Firmicutes/Clostridia/Clostridiales/Veillonellaceae/Megasphaera	(Intercept)	-6.97646951812966	(-8.141, -5.2936)	-9.1843	4.14240658350828e-20	0	NA
222	Firmicutes/Clostridia/Clostridiales/Veillonellaceae/Megasphaera	MRSA_PositiveY	-2.55350378007067	(-4.2739, -0.8336)	-3.1534	0.00161357994300323	0.0041	3.73925824247905e-45
223	Firmicutes/Clostridia/Clostridiales/Veillonellaceae/Megasphaera	SmokingN	-0.580187449865289	(-2.5068, 1.5362)	-0.6227	0.533452190465546	0.6457	0.000337051865477505
224	Firmicutes/Clostridia/Clostridiales/Veillonellaceae/Megasphaera	SmokingY	-1.4481930816648	(-3.3708, 0.7163)	-1.4636	0.14331305191135	0.2293	0.000337051865477505
225	Firmicutes/Clostridia/Clostridiales/Veillonellaceae/Selenomonas	(Intercept)	-10.2587457345523	(-11.8419, -7.5072)	-10.8361	2.32074083771305e-27	0	NA
226	Firmicutes/Clostridia/Clostridiales/Veillonellaceae/Selenomonas	MRSA_PositiveY	0.56432154650142	(-2.4353, 3.1125)	0.5705	0.568365061671009	0.6779	9.3289908136568e-50
227	Firmicutes/Clostridia/Clostridiales/Veillonellaceae/Selenomonas	SmokingN	2.85059697278551	(0.2957, 5.5498)	2.5205	0.0117189184911903	0.025	9.31949707201023e-80
228	Firmicutes/Clostridia/Clostridiales/Veillonellaceae/Selenomonas	SmokingY	3.57721732295308	(0.541, 6.535)	2.946	0.0032188938078367	0.0077	9.31949707201023e-80
229	Firmicutes/Clostridia/Clostridiales/Veillonellaceae/Veillonella	(Intercept)	-6.73150741316582	(-7.7897, -5.4685)	-13.7989	2.58592097332393e-43	0	NA
230	Firmicutes/Clostridia/Clostridiales/Veillonellaceae/Veillonella	MRSA_PositiveY	-1.42521384018247	(-2.5719, -0.2799)	-2.7683	0.00563577581982808	0.0128	0.015189377233789
231	Firmicutes/Clostridia/Clostridiales/Veillonellaceae/Veillonella	SmokingN	0.965826496101179	(-0.259, 2.2617)	1.6375	0.101535291857724	0.1717	0.254123656304785
232	Firmicutes/Clostridia/Clostridiales/Veillonellaceae/Veillonella	SmokingY	0.278655689539791	(-1.0907, 1.7241)	0.4411	0.659112910787434	0.7423	0.254123656304785
233	Firmicutes/Clostridia/Clostridiales/Veillonellaceae/Veillonella/Veillonella_parvula	(Intercept)	-5.77755832284974	(-6.6775, -4.6188)	-11.1889	4.62122700379581e-29	0	NA
234	Firmicutes/Clostridia/Clostridiales/Veillonellaceae/Veillonella/Veillonella_parvula	MRSA_PositiveY	-1.56020439082269	(-2.7341, -0.4154)	-2.8651	0.00416913829015634	0.0096	0.00817924259072978
235	Firmicutes/Clostridia/Clostridiales/Veillonellaceae/Veillonella/Veillonella_parvula	SmokingN	1.34291014314126	(0.1139, 2.651)	2.1549	0.0311666731211774	0.0605	0.0901710064638273
236	Firmicutes/Clostridia/Clostridiales/Veillonellaceae/Veillonella/Veillonella_parvula	SmokingY	0.364822063597165	(-0.9762, 1.8007)	0.5456	0.585363010087236	0.6906	0.0901710064638273
237	Fusobacteria/Fusobacteria/Fusobacteriales/Fusobacteriaceae/Fusobacterium/Fusobacterium_nucleatum	(Intercept)	-8.08928193035425	(-9.3725, -6.1237)	-10.4314	1.78325947789645e-25	0	NA
238	Fusobacteria/Fusobacteria/Fusobacteriales/Fusobacteriaceae/Fusobacterium/Fusobacterium_nucleatum	MRSA_PositiveY	0.288217483043928	(-1.7588, 2.18)	0.353	0.724120403775401	0.7891	0.00852173206471281
239	Fusobacteria/Fusobacteria/Fusobacteriales/Fusobacteriaceae/Fusobacterium/Fusobacterium_nucleatum	SmokingN	1.04682758258337	(-0.8993, 3.1519)	1.1205	0.26252184664095	0.3655	0.457683137874731
240	Fusobacteria/Fusobacteria/Fusobacteriales/Fusobacteriaceae/Fusobacterium/Fusobacterium_nucleatum	SmokingY	1.04288802371026	(-1.1475, 3.36)	1.04	0.298347335246802	0.4011	0.457683137874731
241	Fusobacteria/Fusobacteria/Fusobacteriales/Fusobacteriaceae/Fusobacterium/Fusobacterium_periodonticum	(Intercept)	-8.22529289651074	(-9.8491, -6.0188)	-9.9873	1.73175431401228e-23	0	NA
242	Fusobacteria/Fusobacteria/Fusobacteriales/Fusobacteriaceae/Fusobacterium/Fusobacterium_periodonticum	MRSA_PositiveY	-1.20607861627489	(-3.1558, 0.725)	-1.3864	0.165637228602267	0.2599	0.184636560556282
243	Fusobacteria/Fusobacteria/Fusobacteriales/Fusobacteriaceae/Fusobacterium/Fusobacterium_periodonticum	SmokingN	2.24457303824893	(0.1719, 4.5295)	2.2623	0.0236801274646871	0.0471	9.13947101183862e-23
244	Fusobacteria/Fusobacteria/Fusobacteriales/Fusobacteriaceae/Fusobacterium/Fusobacterium_periodonticum	SmokingY	-1.01399502755037	(-3.3253, 1.5395)	-0.9456	0.344327543771143	0.4518	9.13947101183862e-23
245	Fusobacteria/Fusobacteria/Fusobacteriales/Leptotrichiaceae/Leptotrichia	(Intercept)	-7.37395775897097	(-8.4392, -5.847)	-11.2514	2.2793683129692e-29	0	NA
246	Fusobacteria/Fusobacteria/Fusobacteriales/Leptotrichiaceae/Leptotrichia	MRSA_PositiveY	-0.872002385782586	(-2.5906, 0.8975)	-1.2627	0.206696047272763	0.3054	0.324659966037524
247	Fusobacteria/Fusobacteria/Fusobacteriales/Leptotrichiaceae/Leptotrichia	SmokingN	2.33383758349768	(0.522, 4.156)	2.9537	0.00313976187238003	0.0076	0.0412099435229786
248	Fusobacteria/Fusobacteria/Fusobacteriales/Leptotrichiaceae/Leptotrichia	SmokingY	1.11953234718613	(-0.6286, 2.9953)	1.3201	0.186809137686718	0.285	0.0412099435229786
249	Proteobacteria/Alphaproteobacteria/Caulobacterales/Caulobacteraceae/Caulobacter	(Intercept)	-4.35285990811963	(-4.3685, -4.3373)	-545.7219	0	0	NA
250	Proteobacteria/Alphaproteobacteria/Caulobacterales/Caulobacteraceae/Caulobacter	MRSA_PositiveY	0.17234819392301	(0.1557, 0.189)	20.2355	4.77141346943573e-91	0	1.89854140857344e-91
251	Proteobacteria/Alphaproteobacteria/Caulobacterales/Caulobacteraceae/Caulobacter	SmokingN	-0.264988090412499	(-0.2851, -0.2449)	-25.8222	4.99971575438876e-147	0	5.54405206975203e-156
252	Proteobacteria/Alphaproteobacteria/Caulobacterales/Caulobacteraceae/Caulobacter	SmokingY	-0.0453174546926622	(-0.0658, -0.0249)	-4.3461	1.3856117457156e-05	0	5.54405206975203e-156
253	Proteobacteria/Alphaproteobacteria/Rhodobacterales/Rhodobacteraceae/Paracoccus	(Intercept)	-6.34237152780574	(-7.1773, -5.2148)	-10.423	1.94709783126256e-25	0	NA
254	Proteobacteria/Alphaproteobacteria/Rhodobacterales/Rhodobacteraceae/Paracoccus	MRSA_PositiveY	-1.61529208690694	(-3.2037, 0.1141)	-2.4849	0.0129604137231567	0.0273	0.0662636692305335
255	Proteobacteria/Alphaproteobacteria/Rhodobacterales/Rhodobacteraceae/Paracoccus	SmokingN	-1.79328381992186	(-3.7968, 0.1713)	-2.4047	0.0161871851126171	0.0328	1.58775103131868e-05
256	Proteobacteria/Alphaproteobacteria/Rhodobacterales/Rhodobacteraceae/Paracoccus	SmokingY	-2.94031097412674	(-4.5184, -1.1839)	-3.6823	0.000231110170778838	7e-04	1.58775103131868e-05
257	Proteobacteria/Betaproteobacteria/Burkholderiales/Oxalobacteraceae/Massilia	(Intercept)	-7.7327752346815	(-9.2884, -5.3541)	-8.3973	4.56712014255576e-17	0	NA
258	Proteobacteria/Betaproteobacteria/Burkholderiales/Oxalobacteraceae/Massilia	MRSA_PositiveY	1.03627025135396	(-1.1914, 3.1655)	1.0435	0.296739480639353	0.4011	5.3900482016357e-66
259	Proteobacteria/Betaproteobacteria/Burkholderiales/Oxalobacteraceae/Massilia	SmokingN	-4.50329781832888	(-6.7916, -1.953)	-3.8605	0.0001131529903114	3e-04	6.58631217877152e-69
260	Proteobacteria/Betaproteobacteria/Burkholderiales/Oxalobacteraceae/Massilia	SmokingY	-3.47438081911899	(-6.0196, -0.6382)	-2.8899	0.0038540834610013	0.0089	6.58631217877152e-69
261	Proteobacteria/Betaproteobacteria/Neisseriales/Neisseriaceae/Microvirgula	(Intercept)	-5.36430993171411	(-6.7739, -3.3196)	-6.9698	3.17408958084411e-12	0	NA
262	Proteobacteria/Betaproteobacteria/Neisseriales/Neisseriaceae/Microvirgula	MRSA_PositiveY	-1.0400592349757	(-2.9755, 0.7523)	-1.2816	0.199976835126106	0.2995	9.97028881908298e-73
263	Proteobacteria/Betaproteobacteria/Neisseriales/Neisseriaceae/Microvirgula	SmokingN	0.493094055811624	(-1.6689, 2.7143)	0.5311	0.595315022777152	0.6974	1.41078234165794e-85
264	Proteobacteria/Betaproteobacteria/Neisseriales/Neisseriaceae/Microvirgula	SmokingY	-0.71437488054738	(-2.6092, 1.4679)	-0.7166	0.473602000864465	0.5796	1.41078234165794e-85
265	Proteobacteria/Betaproteobacteria/Neisseriales/Neisseriaceae/Neisseria	(Intercept)	-4.81028499112962	(-5.678, -3.6648)	-8.3559	6.49263928215687e-17	0	NA
266	Proteobacteria/Betaproteobacteria/Neisseriales/Neisseriaceae/Neisseria	MRSA_PositiveY	0.026412810521298	(-1.1985, 1.26)	0.0435	0.965292105744033	0.9712	0.96576837417491
267	Proteobacteria/Betaproteobacteria/Neisseriales/Neisseriaceae/Neisseria	SmokingN	-0.98132484023715	(-2.3493, 0.4879)	-1.4129	0.157671990962518	0.2486	0.299899596968855
268	Proteobacteria/Betaproteobacteria/Neisseriales/Neisseriaceae/Neisseria	SmokingY	-0.875654917467005	(-2.3384, 0.7275)	-1.1746	0.240169995266887	0.341	0.299899596968855
269	Proteobacteria/Betaproteobacteria/Neisseriales/Neisseriaceae/Neisseria/Neisseria_mucosa	(Intercept)	-7.82393043120955	(-9.1601, -5.7094)	-8.7158	2.88734876358784e-18	0	NA
270	Proteobacteria/Betaproteobacteria/Neisseriales/Neisseriaceae/Neisseria/Neisseria_mucosa	MRSA_PositiveY	-3.52792396368967	(-5.7792, -1.3268)	-3.6662	0.000246222558269058	7e-04	1.18411770794996e-22
271	Proteobacteria/Betaproteobacteria/Neisseriales/Neisseriaceae/Neisseria/Neisseria_mucosa	SmokingN	2.83620002744071	(0.4758, 5.3989)	2.6112	0.00902310985510385	0.0199	1.67883837656584e-26
272	Proteobacteria/Betaproteobacteria/Neisseriales/Neisseriaceae/Neisseria/Neisseria_mucosa	SmokingY	-1.03140919839019	(-3.406, 1.6234)	-0.8687	0.385002346887343	0.4895	1.67883837656584e-26
273	Proteobacteria/Epsilonproteobacteria/Campylobacterales/Campylobacteraceae/Campylobacter/Bacteroides_ureolyticus	(Intercept)	-6.71485378644283	(-8.5712, -3.3589)	-6.6799	2.39032983990951e-11	0	NA
274	Proteobacteria/Epsilonproteobacteria/Campylobacterales/Campylobacteraceae/Campylobacter/Bacteroides_ureolyticus	MRSA_PositiveY	-0.231752438156008	(-3.5661, 2.2233)	-0.2187	0.826888763498453	0.8679	1.88925814866382e-153
275	Proteobacteria/Epsilonproteobacteria/Campylobacterales/Campylobacteraceae/Campylobacter/Bacteroides_ureolyticus	SmokingN	0.209347795818011	(-2.303, 3.0533)	0.1727	0.862923859734422	0.8957	1.0846567934644e-83
276	Proteobacteria/Epsilonproteobacteria/Campylobacterales/Campylobacteraceae/Campylobacter/Bacteroides_ureolyticus	SmokingY	1.22437238924515	(-2.4532, 4.5805)	0.9408	0.346800877748363	0.4532	1.0846567934644e-83
277	Proteobacteria/Gammaproteobacteria/Enterobacteriales/Enterobacteriaceae/Enterobacter/Leclercia_adecarboxylata	(Intercept)	-6.07470741414919	(-7.6421, -3.6857)	-7.5852	3.31914831141166e-14	0	NA
278	Proteobacteria/Gammaproteobacteria/Enterobacteriales/Enterobacteriaceae/Enterobacter/Leclercia_adecarboxylata	MRSA_PositiveY	-1.68633427089862	(-3.9947, 0.2834)	-1.9469	0.0515409394325819	0.0972	1.48245805165025e-136
279	Proteobacteria/Gammaproteobacteria/Enterobacteriales/Enterobacteriaceae/Enterobacter/Leclercia_adecarboxylata	SmokingN	-4.48841557603094	(-6.5967, -2.2304)	-4.2969	1.73205200094935e-05	1e-04	2.20535670880393e-40
280	Proteobacteria/Gammaproteobacteria/Enterobacteriales/Enterobacteriaceae/Enterobacter/Leclercia_adecarboxylata	SmokingY	-0.407921578805404	(-3.0272, 2.1241)	-0.3987	0.690143834215467	0.7645	2.20535670880393e-40
281	Proteobacteria/Gammaproteobacteria/Enterobacteriales/Enterobacteriaceae/Klebsiella/Klebsiella_pneumoniae	(Intercept)	-6.88235777061033	(-8.3053, -4.5764)	-6.9294	4.22732464694556e-12	0	NA
282	Proteobacteria/Gammaproteobacteria/Enterobacteriales/Enterobacteriaceae/Klebsiella/Klebsiella_pneumoniae	MRSA_PositiveY	-0.522764095062389	(-2.8698, 1.8289)	-0.4853	0.62749362343866	0.7171	3.44768855228274e-65
283	Proteobacteria/Gammaproteobacteria/Enterobacteriales/Enterobacteriaceae/Klebsiella/Klebsiella_pneumoniae	SmokingN	-4.77806040708005	(-7.3542, -1.9345)	-3.7501	0.000176749003865887	5e-04	3.49214845564201e-94
284	Proteobacteria/Gammaproteobacteria/Enterobacteriales/Enterobacteriaceae/Klebsiella/Klebsiella_pneumoniae	SmokingY	-4.24945575886973	(-6.8929, -1.2114)	-3.267	0.00108696986372203	0.0028	3.49214845564201e-94
285	Proteobacteria/Gammaproteobacteria/Enterobacteriales/Enterobacteriaceae/Yokenella_regensburgei	(Intercept)	-5.15178857572711	(-6.17, -3.7958)	-8.2258	1.93841437738099e-16	0	NA
286	Proteobacteria/Gammaproteobacteria/Enterobacteriales/Enterobacteriaceae/Yokenella_regensburgei	MRSA_PositiveY	-0.388738945855416	(-1.7062, 0.9252)	-0.5762	0.564468378198368	0.6757	0.00160186802574983
287	Proteobacteria/Gammaproteobacteria/Enterobacteriales/Enterobacteriaceae/Yokenella_regensburgei	SmokingN	-4.50811335305384	(-6.0183, -2.8863)	-5.8534	4.81626343431595e-09	0	3.64853634829814e-95
288	Proteobacteria/Gammaproteobacteria/Enterobacteriales/Enterobacteriaceae/Yokenella_regensburgei	SmokingY	-5.84629246489086	(-7.4288, -4.1024)	-6.9096	4.85855073530175e-12	0	3.64853634829814e-95
289	Proteobacteria/Gammaproteobacteria/Pasteurellales/Pasteurellaceae/Haemophilus/Haemophilus_parainfluenzae	(Intercept)	-7.00723930486239	(-8.1305, -5.5065)	-11.8222	2.99628855865947e-32	0	NA
290	Proteobacteria/Gammaproteobacteria/Pasteurellales/Pasteurellaceae/Haemophilus/Haemophilus_parainfluenzae	MRSA_PositiveY	-2.2205378000986	(-3.6823, -0.8544)	-3.5295	0.000416409867547155	0.0012	3.69520878731674e-15
291	Proteobacteria/Gammaproteobacteria/Pasteurellales/Pasteurellaceae/Haemophilus/Haemophilus_parainfluenzae	SmokingN	0.992633243381769	(-0.6491, 2.6447)	1.3832	0.166603281255174	0.2602	0.0623758384899256
292	Proteobacteria/Gammaproteobacteria/Pasteurellales/Pasteurellaceae/Haemophilus/Haemophilus_parainfluenzae	SmokingY	-1.27889883297108	(-2.7364, 0.3352)	-1.6519	0.0985565402497074	0.1675	0.0623758384899256
293	Proteobacteria/Gammaproteobacteria/Pseudomonadales/Moraxellaceae/Acinetobacter	(Intercept)	-6.06440457357138	(-7.0318, -4.8559)	-12.3617	4.20978587909242e-35	0	NA
294	Proteobacteria/Gammaproteobacteria/Pseudomonadales/Moraxellaceae/Acinetobacter	MRSA_PositiveY	-0.247546250747409	(-1.4048, 0.8701)	-0.4758	0.634196735601787	0.7198	0.664767018051743
295	Proteobacteria/Gammaproteobacteria/Pseudomonadales/Moraxellaceae/Acinetobacter	SmokingN	-2.59111112707433	(-3.7895, -1.3261)	-4.3142	1.60158796957757e-05	1e-04	0.000350104137102991
296	Proteobacteria/Gammaproteobacteria/Pseudomonadales/Moraxellaceae/Acinetobacter	SmokingY	-1.62419367644346	(-2.988, -0.2005)	-2.5585	0.0105136571513545	0.0228	0.000350104137102991
297	Proteobacteria/Gammaproteobacteria/Pseudomonadales/Moraxellaceae/Acinetobacter/Acinetobacter_baumannii	(Intercept)	-6.79874516703413	(-7.9785, -5.0549)	-8.4051	4.27510348291072e-17	0	NA
298	Proteobacteria/Gammaproteobacteria/Pseudomonadales/Moraxellaceae/Acinetobacter/Acinetobacter_baumannii	MRSA_PositiveY	-3.25200391902011	(-5.1023, -1.408)	-3.6378	0.000274992696776795	8e-04	3.28139100403552e-70
299	Proteobacteria/Gammaproteobacteria/Pseudomonadales/Moraxellaceae/Acinetobacter/Acinetobacter_baumannii	SmokingN	-1.37280821296234	(-3.4852, 0.9331)	-1.3709	0.170391874945086	0.2649	9.68060225044883e-23
300	Proteobacteria/Gammaproteobacteria/Pseudomonadales/Moraxellaceae/Acinetobacter/Acinetobacter_baumannii	SmokingY	-3.36425408032626	(-5.4977, -0.9542)	-3.042	0.00234997986795559	0.0058	9.68060225044883e-23
301	Proteobacteria/Gammaproteobacteria/Pseudomonadales/Moraxellaceae/Moraxella	(Intercept)	-7.52707036919519	(-11.0908, -3.8472)	-7.0039	2.48970525160559e-12	0	NA
302	Proteobacteria/Gammaproteobacteria/Pseudomonadales/Moraxellaceae/Moraxella	MRSA_PositiveY	1.27307667345767	(-1.8676, 5.1446)	1.1193	0.26301273183193	0.3655	1.99620496620276e-196
303	Proteobacteria/Gammaproteobacteria/Pseudomonadales/Moraxellaceae/Moraxella	SmokingN	-3.31861773426972	(-6.8962, 1.0394)	-2.5361	0.0112091227470738	0.024	8.76161734902538e-280
304	Proteobacteria/Gammaproteobacteria/Pseudomonadales/Moraxellaceae/Moraxella	SmokingY	1.67107765136387	(-1.6344, 6.0577)	1.2041	0.228541218654476	0.3302	8.76161734902538e-280
305	Proteobacteria/Gammaproteobacteria/Pseudomonadales/Pseudomonadaceae/Pseudomonas	(Intercept)	-8.18248237482608	(-9.7397, -6.4386)	-14.1191	2.89569437484983e-45	0	NA
306	Proteobacteria/Gammaproteobacteria/Pseudomonadales/Pseudomonadaceae/Pseudomonas	MRSA_PositiveY	-0.746078628574815	(-2.2857, 0.8836)	-1.2128	0.225201812925887	0.3275	0.366040945122423
307	Proteobacteria/Gammaproteobacteria/Pseudomonadales/Pseudomonadaceae/Pseudomonas	SmokingN	1.26195063186524	(-0.4374, 3.0982)	1.8123	0.0699438651680027	0.1233	0.00192171645434576
308	Proteobacteria/Gammaproteobacteria/Pseudomonadales/Pseudomonadaceae/Pseudomonas	SmokingY	-1.92640769379252	(-3.6775, -0.0229)	-2.5081	0.0121378671379671	0.0257	0.00192171645434576
309	Proteobacteria/Gammaproteobacteria/Pseudomonadales/Pseudomonadaceae/Pseudomonas/Pseudomonas_aeruginosa	(Intercept)	-7.2592788844728	(-9.0364, -3.5789)	-5.8787	4.13410295737502e-09	0	NA
310	Proteobacteria/Gammaproteobacteria/Pseudomonadales/Pseudomonadaceae/Pseudomonas/Pseudomonas_aeruginosa	MRSA_PositiveY	1.06348015601652	(-2.8703, 4.9908)	0.7909	0.428977465517039	0.531	2.29563289560972e-100
311	Proteobacteria/Gammaproteobacteria/Pseudomonadales/Pseudomonadaceae/Pseudomonas/Pseudomonas_aeruginosa	SmokingN	-5.23989703082032	(-9.2654, -1.2954)	-3.42	0.000626176310201361	0.0017	3.17064620288002e-205
312	Proteobacteria/Gammaproteobacteria/Pseudomonadales/Pseudomonadaceae/Pseudomonas/Pseudomonas_aeruginosa	SmokingY	-6.27215058285745	(-10.3888, -2.0141)	-3.5977	0.000321073986909563	9e-04	3.17064620288002e-205
313	Proteobacteria/Gammaproteobacteria/Pseudomonadales/Pseudomonadaceae/Pseudomonas/Pseudomonas_fragi	(Intercept)	-11.1574184048525	(-12.8387, -8.234)	-11.084	1.49997485666145e-28	0	NA
314	Proteobacteria/Gammaproteobacteria/Pseudomonadales/Pseudomonadaceae/Pseudomonas/Pseudomonas_fragi	MRSA_PositiveY	3.55269745048499	(0.5114, 6.0217)	3.4019	0.000669171777575866	0.0018	7.3261071104111e-70
315	Proteobacteria/Gammaproteobacteria/Pseudomonadales/Pseudomonadaceae/Pseudomonas/Pseudomonas_fragi	SmokingN	0.705136562206012	(-1.796, 3.4685)	0.5931	0.553102355206075	0.6645	8.63447855941727e-60
316	Proteobacteria/Gammaproteobacteria/Pseudomonadales/Pseudomonadaceae/Pseudomonas/Pseudomonas_fragi	SmokingY	0.458104503305039	(-2.7546, 3.6168)	0.3555	0.722179311305792	0.7891	8.63447855941727e-60
317	Proteobacteria/Gammaproteobacteria/Xanthomonadales/Xanthomonadaceae/Stenotrophomonas	(Intercept)	-5.31034232444257	(-6.4009, -3.9105)	-8.9426	3.80212580671333e-19	0	NA
318	Proteobacteria/Gammaproteobacteria/Xanthomonadales/Xanthomonadaceae/Stenotrophomonas	MRSA_PositiveY	-0.72865330842007	(-2.0103, 0.5499)	-1.1638	0.244510546405543	0.3457	0.256758220333247
319	Proteobacteria/Gammaproteobacteria/Xanthomonadales/Xanthomonadaceae/Stenotrophomonas	SmokingN	0.124249255643183	(-1.3072, 1.6618)	0.1734	0.862315566892925	0.8957	0.883339459313985
320	Proteobacteria/Gammaproteobacteria/Xanthomonadales/Xanthomonadaceae/Stenotrophomonas	SmokingY	0.383680520286961	(-1.1377, 2.055)	0.499	0.617779426920368	0.711	0.883339459313985
321	Proteobacteria/Gammaproteobacteria/Xanthomonadales/Xanthomonadaceae/Stenotrophomonas/Stenotrophomonas_maltophilia	(Intercept)	-2.07178874237911	(-3.0556, -0.8063)	-3.6634	0.000248917811258816	7e-04	NA
322	Proteobacteria/Gammaproteobacteria/Xanthomonadales/Xanthomonadaceae/Stenotrophomonas/Stenotrophomonas_maltophilia	MRSA_PositiveY	-0.525670025975603	(-1.7192, 0.6628)	-0.8817	0.377953349135078	0.4824	0.377527166425206
323	Proteobacteria/Gammaproteobacteria/Xanthomonadales/Xanthomonadaceae/Stenotrophomonas/Stenotrophomonas_maltophilia	SmokingN	-0.297075888115649	(-1.6373, 1.1411)	-0.4356	0.663134994921822	0.7423	0.894728449279162
324	Proteobacteria/Gammaproteobacteria/Xanthomonadales/Xanthomonadaceae/Stenotrophomonas/Stenotrophomonas_maltophilia	SmokingY	0.00856345282095333	(-1.4071, 1.565)	0.0117	0.990670785987848	0.9907	0.894728449279162
325	Other	(Intercept)	-2.995972365093	(-3.4641, -2.4662)	-11.5751	5.50766240724205e-31	0	NA
326	Other	MRSA_PositiveY	-0.978278833253424	(-1.5347, -0.4253)	-3.5848	0.000337382001564172	0.001	0.000575088594727104
327	Other	SmokingN	0.234401244619044	(-0.3769, 0.8651)	0.7508	0.452783429719829	0.5562	0.217769321823061
328	Other	SmokingY	-0.419236617181345	(-1.0715, 0.2596)	-1.2507	0.211036702692414	0.309	0.217769321823061
