# Supplementary material for: tidyMicro: a pipeline for microbiome data analysis and visualization using the tidyverse in R
Source: BMC Bioinformatics. 2021 Feb 1;22:41. doi: 10.1186/s12859-021-03967-2 (PMC7852128; doi:10.1186/s12859-021-03967-2)
Supplement: Supplementary file 2 — Additional file 2. Model estimates table. Column 1: Taxa names. Column 2: Model coefficients. Column 3: Estimated rate ratios from exponentiated β estimates. For models with interaction terms, the appropriate β estimates are summed before being exponentiated. Column 4: Exponentiated 95% Wald confidence intervals. For models with interaction terms, the appropriate β estimates and covariance terms are summed for the Wald intervals. Column 5: Z-statistics from β estimates. Column 6: False discovery rate adjusted p-value [file 12859_2021_3967_MOESM2_ESM.csv]

	Taxa	Coef	RR	CI_95	Z	FDR_Pval
1	Actinobacteria/Actinobacteria/Actinobacteridae/Actinomycetales/Actinomycineae/Actinomycetaceae/Actinomyces	MRSA_PositiveY	0.2787	(0.0789, 0.9839)	-1.9852	0.0899
2	Actinobacteria/Actinobacteria/Actinobacteridae/Actinomycetales/Actinomycineae/Actinomycetaceae/Actinomyces	SmokingN	3.3182	(0.7837, 14.0498)	1.6289	0.1738
3	Actinobacteria/Actinobacteria/Actinobacteridae/Actinomycetales/Actinomycineae/Actinomycetaceae/Actinomyces	SmokingY	2.0246	(0.43, 9.5328)	0.8924	0.4769
4	Actinobacteria/Actinobacteria/Actinobacteridae/Actinomycetales/Actinomycineae/Actinomycetaceae/Actinomyces/Actinomyces_dentalis	MRSA_PositiveY	0.0997	(0.0051, 1.9631)	-1.5163	0.2112
5	Actinobacteria/Actinobacteria/Actinobacteridae/Actinomycetales/Actinomycineae/Actinomycetaceae/Actinomyces/Actinomyces_dentalis	SmokingN	202.4164	(6.5343, 6270.3388)	3.0316	0.006
6	Actinobacteria/Actinobacteria/Actinobacteridae/Actinomycetales/Actinomycineae/Actinomycetaceae/Actinomyces/Actinomyces_dentalis	SmokingY	63.1789	(1.658, 2407.438)	2.2322	0.0503
7	Actinobacteria/Actinobacteria/Actinobacteridae/Actinomycetales/Corynebacterineae/Corynebacteriaceae/Corynebacterium	MRSA_PositiveY	1.0095	(0.5611, 1.816)	0.0315	0.9779
8	Actinobacteria/Actinobacteria/Actinobacteridae/Actinomycetales/Corynebacterineae/Corynebacteriaceae/Corynebacterium	SmokingN	1.426	(0.7283, 2.792)	1.0353	0.4022
9	Actinobacteria/Actinobacteria/Actinobacteridae/Actinomycetales/Corynebacterineae/Corynebacteriaceae/Corynebacterium	SmokingY	1.7545	(0.853, 3.6087)	1.528	0.2075
10	Actinobacteria/Actinobacteria/Actinobacteridae/Actinomycetales/Corynebacterineae/Corynebacteriaceae/Corynebacterium/Corynebacterium_afermentans	MRSA_PositiveY	0.1901	(0.0326, 1.1074)	-1.8465	0.1168
11	Actinobacteria/Actinobacteria/Actinobacteridae/Actinomycetales/Corynebacterineae/Corynebacteriaceae/Corynebacterium/Corynebacterium_afermentans	SmokingN	0.039	(0.005, 0.3061)	-3.0856	0.0051
12	Actinobacteria/Actinobacteria/Actinobacteridae/Actinomycetales/Corynebacterineae/Corynebacteriaceae/Corynebacterium/Corynebacterium_afermentans	SmokingY	0.1717	(0.0204, 1.4435)	-1.6221	0.1754
13	Actinobacteria/Actinobacteria/Actinobacteridae/Actinomycetales/Corynebacterineae/Corynebacteriaceae/Corynebacterium/Corynebacterium_kroppenstedtii	MRSA_PositiveY	1.8562	(0.4823, 7.144)	0.8995	0.4739
14	Actinobacteria/Actinobacteria/Actinobacteridae/Actinomycetales/Corynebacterineae/Corynebacteriaceae/Corynebacterium/Corynebacterium_kroppenstedtii	SmokingN	0.3561	(0.0762, 1.6642)	-1.3126	0.2875
15	Actinobacteria/Actinobacteria/Actinobacteridae/Actinomycetales/Corynebacterineae/Corynebacteriaceae/Corynebacterium/Corynebacterium_kroppenstedtii	SmokingY	0.2821	(0.0539, 1.4774)	-1.4979	0.2178
16	Actinobacteria/Actinobacteria/Actinobacteridae/Actinomycetales/Corynebacterineae/Corynebacteriaceae/Corynebacterium/Corynebacterium_mucifaciens	MRSA_PositiveY	0.2896	(0.024, 3.4918)	-0.9755	0.4373
17	Actinobacteria/Actinobacteria/Actinobacteridae/Actinomycetales/Corynebacterineae/Corynebacteriaceae/Corynebacterium/Corynebacterium_mucifaciens	SmokingN	0.0204	(0.0011, 0.3716)	-2.6282	0.019
18	Actinobacteria/Actinobacteria/Actinobacteridae/Actinomycetales/Corynebacterineae/Corynebacteriaceae/Corynebacterium/Corynebacterium_mucifaciens	SmokingY	0.0558	(0.0027, 1.1382)	-1.8759	0.1115
19	Actinobacteria/Actinobacteria/Actinobacteridae/Actinomycetales/Corynebacterineae/Corynebacteriaceae/Corynebacterium/Corynebacterium_segmentosum	MRSA_PositiveY	0.0909	(0.0198, 0.4164)	-3.0881	0.0051
20	Actinobacteria/Actinobacteria/Actinobacteridae/Actinomycetales/Corynebacterineae/Corynebacteriaceae/Corynebacterium/Corynebacterium_segmentosum	SmokingN	8.6827	(1.5221, 49.5312)	2.4328	0.0311
21	Actinobacteria/Actinobacteria/Actinobacteridae/Actinomycetales/Corynebacterineae/Corynebacteriaceae/Corynebacterium/Corynebacterium_segmentosum	SmokingY	1.2055	(0.1859, 7.8189)	0.1959	0.8823
22	Actinobacteria/Actinobacteria/Actinobacteridae/Actinomycetales/Corynebacterineae/Corynebacteriaceae/Corynebacterium/Corynebacterium_striatum	MRSA_PositiveY	5.0123	(4.9042, 5.1227)	144.9029	0
23	Actinobacteria/Actinobacteria/Actinobacteridae/Actinomycetales/Corynebacterineae/Corynebacteriaceae/Corynebacterium/Corynebacterium_striatum	SmokingN	185.4165	(170.2341, 201.953)	119.8209	0
24	Actinobacteria/Actinobacteria/Actinobacteridae/Actinomycetales/Corynebacterineae/Corynebacteriaceae/Corynebacterium/Corynebacterium_striatum	SmokingY	1.3672	(1.1798, 1.5843)	4.1583	1e-04
25	Actinobacteria/Actinobacteria/Actinobacteridae/Actinomycetales/Corynebacterineae/Corynebacteriaceae/Corynebacterium/Corynebacterium_tuberculostearicum	MRSA_PositiveY	0.8562	(0.3903, 1.8785)	-0.3872	0.7689
26	Actinobacteria/Actinobacteria/Actinobacteridae/Actinomycetales/Corynebacterineae/Corynebacteriaceae/Corynebacterium/Corynebacterium_tuberculostearicum	SmokingN	0.3387	(0.1378, 0.832)	-2.3609	0.0367
27	Actinobacteria/Actinobacteria/Actinobacteridae/Actinomycetales/Corynebacterineae/Corynebacteriaceae/Corynebacterium/Corynebacterium_tuberculostearicum	SmokingY	0.8229	(0.3135, 2.1602)	-0.3958	0.7645
28	Actinobacteria/Actinobacteria/Actinobacteridae/Actinomycetales/Corynebacterineae/Nocardiaceae/Gordonia	MRSA_PositiveY	0.1965	(0.0594, 0.6503)	-2.6647	0.0172
29	Actinobacteria/Actinobacteria/Actinobacteridae/Actinomycetales/Corynebacterineae/Nocardiaceae/Gordonia	SmokingN	3.3173	(0.8438, 13.0419)	1.7168	0.1493
30	Actinobacteria/Actinobacteria/Actinobacteridae/Actinomycetales/Corynebacterineae/Nocardiaceae/Gordonia	SmokingY	0.5406	(0.1243, 2.3515)	-0.82	0.52
31	Actinobacteria/Actinobacteria/Actinobacteridae/Actinomycetales/Micrococcineae/Microbacteriaceae/Microbacterium	MRSA_PositiveY	0.0319	(0.0067, 0.1516)	-4.332	1e-04
32	Actinobacteria/Actinobacteria/Actinobacteridae/Actinomycetales/Micrococcineae/Microbacteriaceae/Microbacterium	SmokingN	0.2523	(0.0466, 1.3655)	-1.5984	0.1831
33	Actinobacteria/Actinobacteria/Actinobacteridae/Actinomycetales/Micrococcineae/Microbacteriaceae/Microbacterium	SmokingY	0.0142	(0.002, 0.103)	-4.2076	1e-04
34	Actinobacteria/Actinobacteria/Actinobacteridae/Actinomycetales/Micrococcineae/Micrococcaceae/Kocuria/Kocuria_rhizophila	MRSA_PositiveY	0.0956	(0.0076, 1.204)	-1.8163	0.1229
35	Actinobacteria/Actinobacteria/Actinobacteridae/Actinomycetales/Micrococcineae/Micrococcaceae/Kocuria/Kocuria_rhizophila	SmokingN	13.612	(0.8243, 224.7685)	1.825	0.1212
36	Actinobacteria/Actinobacteria/Actinobacteridae/Actinomycetales/Micrococcineae/Micrococcaceae/Kocuria/Kocuria_rhizophila	SmokingY	0.1841	(0.0076, 4.4584)	-1.0408	0.4011
37	Actinobacteria/Actinobacteria/Actinobacteridae/Actinomycetales/Micrococcineae/Micrococcaceae/Kocuria/Kocuria_rosea	MRSA_PositiveY	0.1131	(0.0124, 1.0338)	-1.9306	0.0998
38	Actinobacteria/Actinobacteria/Actinobacteridae/Actinomycetales/Micrococcineae/Micrococcaceae/Kocuria/Kocuria_rosea	SmokingN	0.0349	(0.0026, 0.4594)	-2.5514	0.0232
39	Actinobacteria/Actinobacteria/Actinobacteridae/Actinomycetales/Micrococcineae/Micrococcaceae/Kocuria/Kocuria_rosea	SmokingY	0.0788	(0.0054, 1.1524)	-1.8563	0.1154
40	Actinobacteria/Actinobacteria/Actinobacteridae/Actinomycetales/Micrococcineae/Micrococcaceae/Micrococcus/Micrococcus_luteus	MRSA_PositiveY	0.0758	(0.0168, 0.3428)	-3.3504	0.0022
41	Actinobacteria/Actinobacteria/Actinobacteridae/Actinomycetales/Micrococcineae/Micrococcaceae/Micrococcus/Micrococcus_luteus	SmokingN	1.4919	(0.2891, 7.7001)	0.4778	0.7198
42	Actinobacteria/Actinobacteria/Actinobacteridae/Actinomycetales/Micrococcineae/Micrococcaceae/Micrococcus/Micrococcus_luteus	SmokingY	0.014	(0.002, 0.0973)	-4.3135	1e-04
43	Actinobacteria/Actinobacteria/Actinobacteridae/Actinomycetales/Micrococcineae/Micrococcaceae/Rothia/Rothia_dentocariosa	MRSA_PositiveY	0.0572	(0.0113, 0.2897)	-3.4569	0.0015
44	Actinobacteria/Actinobacteria/Actinobacteridae/Actinomycetales/Micrococcineae/Micrococcaceae/Rothia/Rothia_dentocariosa	SmokingN	3.0738	(0.4884, 19.3462)	1.1964	0.3316
45	Actinobacteria/Actinobacteria/Actinobacteridae/Actinomycetales/Micrococcineae/Micrococcaceae/Rothia/Rothia_dentocariosa	SmokingY	0.0332	(0.0045, 0.2465)	-3.3295	0.0023
46	Actinobacteria/Actinobacteria/Actinobacteridae/Actinomycetales/Micrococcineae/Micrococcaceae/Rothia/Rothia_mucilaginosa	MRSA_PositiveY	0.1562	(0.0539, 0.4529)	-3.4185	0.0017
47	Actinobacteria/Actinobacteria/Actinobacteridae/Actinomycetales/Micrococcineae/Micrococcaceae/Rothia/Rothia_mucilaginosa	SmokingN	2.2889	(0.6762, 7.7474)	1.3311	0.282
48	Actinobacteria/Actinobacteria/Actinobacteridae/Actinomycetales/Micrococcineae/Micrococcaceae/Rothia/Rothia_mucilaginosa	SmokingY	0.8494	(0.23, 3.1366)	-0.245	0.8533
49	Actinobacteria/Actinobacteria/Actinobacteridae/Actinomycetales/Propionibacterineae/Propionibacteriaceae/Propionibacterium	MRSA_PositiveY	0.6597	(0.3518, 1.237)	-1.297	0.2942
50	Actinobacteria/Actinobacteria/Actinobacteridae/Actinomycetales/Propionibacterineae/Propionibacteriaceae/Propionibacterium	SmokingN	0.9624	(0.4687, 1.9761)	-0.1043	0.9399
51	Actinobacteria/Actinobacteria/Actinobacteridae/Actinomycetales/Propionibacterineae/Propionibacteriaceae/Propionibacterium	SmokingY	0.4778	(0.2208, 1.0343)	-1.8745	0.1115
52	Actinobacteria/Actinobacteria/Actinobacteridae/Actinomycetales/Propionibacterineae/Propionibacteriaceae/Propionibacterium/Propionibacterium_acnes	MRSA_PositiveY	0.65	(0.3186, 1.3263)	-1.1839	0.3372
53	Actinobacteria/Actinobacteria/Actinobacteridae/Actinomycetales/Propionibacterineae/Propionibacteriaceae/Propionibacterium/Propionibacterium_acnes	SmokingN	0.8699	(0.3848, 1.9667)	-0.3349	0.7985
54	Actinobacteria/Actinobacteria/Actinobacteridae/Actinomycetales/Propionibacterineae/Propionibacteriaceae/Propionibacterium/Propionibacterium_acnes	SmokingY	0.1709	(0.0712, 0.4105)	-3.9522	2e-04
55	Actinobacteria/Actinobacteria/Actinobacteridae/Actinomycetales/Propionibacterineae/Propionibacteriaceae/Propionibacterium/Propionibacterium_granulosum	MRSA_PositiveY	0.6726	(0.2547, 1.7764)	-0.8004	0.5302
56	Actinobacteria/Actinobacteria/Actinobacteridae/Actinomycetales/Propionibacterineae/Propionibacteriaceae/Propionibacterium/Propionibacterium_granulosum	SmokingN	0.3818	(0.1256, 1.1601)	-1.6982	0.1545
57	Actinobacteria/Actinobacteria/Actinobacteridae/Actinomycetales/Propionibacterineae/Propionibacteriaceae/Propionibacterium/Propionibacterium_granulosum	SmokingY	0.4784	(0.1452, 1.5767)	-1.2117	0.3275
58	Actinobacteria/Actinobacteria/Actinobacteridae/Actinomycetales/Propionibacterineae/Propionibacteriaceae/Propionibacterium/Propionibacterium_propionicum	MRSA_PositiveY	0.3921	(0.1004, 1.5312)	-1.347	0.2753
59	Actinobacteria/Actinobacteria/Actinobacteridae/Actinomycetales/Propionibacterineae/Propionibacteriaceae/Propionibacterium/Propionibacterium_propionicum	SmokingN	3.1294	(0.6581, 14.8807)	1.4341	0.2401
60	Actinobacteria/Actinobacteria/Actinobacteridae/Actinomycetales/Propionibacterineae/Propionibacteriaceae/Propionibacterium/Propionibacterium_propionicum	SmokingY	1.3084	(0.2456, 6.9715)	0.3149	0.8104
61	Actinobacteria/Actinobacteria/Coriobacteridae/Coriobacteriales/Coriobacterineae/Coriobacteriaceae/Olsenella	MRSA_PositiveY	0.3193	(0.0212, 4.8005)	-0.8255	0.5181
62	Actinobacteria/Actinobacteria/Coriobacteridae/Coriobacteriales/Coriobacterineae/Coriobacteriaceae/Olsenella	SmokingN	1.5222	(0.0538, 43.1012)	0.2463	0.8533
63	Actinobacteria/Actinobacteria/Coriobacteridae/Coriobacteriales/Coriobacterineae/Coriobacteriaceae/Olsenella	SmokingY	654.3586	(29.4269, 14550.8103)	4.097	1e-04
64	Bacteroidetes/Bacteroidia/Bacteroidales/Bacteroidaceae/Bacteroides/Bacteroides_vulgatus	MRSA_PositiveY	1.6315	(0.3271, 8.1373)	0.597	0.6638
65	Bacteroidetes/Bacteroidia/Bacteroidales/Bacteroidaceae/Bacteroides/Bacteroides_vulgatus	SmokingN	11.2111	(1.7953, 70.0099)	2.5861	0.0212
66	Bacteroidetes/Bacteroidia/Bacteroidales/Bacteroidaceae/Bacteroides/Bacteroides_vulgatus	SmokingY	0.7359	(0.1009, 5.3666)	-0.3025	0.8157
67	Bacteroidetes/Bacteroidia/Bacteroidales/Porphyromonadaceae/Porphyromonas	MRSA_PositiveY	0.3015	(0.0818, 1.1112)	-1.8016	0.1256
68	Bacteroidetes/Bacteroidia/Bacteroidales/Porphyromonadaceae/Porphyromonas	SmokingN	1.2957	(0.2911, 5.7678)	0.34	0.797
69	Bacteroidetes/Bacteroidia/Bacteroidales/Porphyromonadaceae/Porphyromonas	SmokingY	0.397	(0.08, 1.9706)	-1.1301	0.3622
70	Bacteroidetes/Bacteroidia/Bacteroidales/Prevotellaceae/Prevotella	MRSA_PositiveY	0.2234	(0.0909, 0.5487)	-3.2689	0.0028
71	Bacteroidetes/Bacteroidia/Bacteroidales/Prevotellaceae/Prevotella	SmokingN	2.1685	(0.7748, 6.0696)	1.474	0.2259
72	Bacteroidetes/Bacteroidia/Bacteroidales/Prevotellaceae/Prevotella	SmokingY	2.5924	(0.8604, 7.8106)	1.6928	0.155
73	Bacteroidetes/Bacteroidia/Bacteroidales/Prevotellaceae/Prevotella/Prevotella_buccalis	MRSA_PositiveY	0.0835	(0.0143, 0.4875)	-2.758	0.0132
74	Bacteroidetes/Bacteroidia/Bacteroidales/Prevotellaceae/Prevotella/Prevotella_buccalis	SmokingN	0.6376	(0.0844, 4.8179)	-0.4361	0.7423
75	Bacteroidetes/Bacteroidia/Bacteroidales/Prevotellaceae/Prevotella/Prevotella_buccalis	SmokingY	0.3655	(0.042, 3.1819)	-0.9117	0.4674
76	Bacteroidetes/Bacteroidia/Bacteroidales/Prevotellaceae/Prevotella/Prevotella_melaninogenica	MRSA_PositiveY	0.2261	(0.0581, 0.8805)	-2.1436	0.0615
77	Bacteroidetes/Bacteroidia/Bacteroidales/Prevotellaceae/Prevotella/Prevotella_melaninogenica	SmokingN	23.1101	(4.8789, 109.4667)	3.9573	2e-04
78	Bacteroidetes/Bacteroidia/Bacteroidales/Prevotellaceae/Prevotella/Prevotella_melaninogenica	SmokingY	2.9127	(0.5488, 15.4592)	1.2554	0.3079
79	Bacteroidetes/Bacteroidia/Bacteroidales/Prevotellaceae/Prevotella/Prevotella_oris	MRSA_PositiveY	0.9333	(0.0771, 11.2974)	-0.0542	0.9686
80	Bacteroidetes/Bacteroidia/Bacteroidales/Prevotellaceae/Prevotella/Prevotella_oris	SmokingN	1.8142	(0.1032, 31.9021)	0.4072	0.7604
81	Bacteroidetes/Bacteroidia/Bacteroidales/Prevotellaceae/Prevotella/Prevotella_oris	SmokingY	28.3907	(1.3493, 597.3556)	2.1528	0.0605
82	Bacteroidetes/Flavobacteria/Flavobacteriales/Flavobacteriaceae/Capnocytophaga	MRSA_PositiveY	0.837	(0.1933, 3.6236)	-0.2381	0.8562
83	Bacteroidetes/Flavobacteria/Flavobacteriales/Flavobacteriaceae/Capnocytophaga	SmokingN	5.218	(0.9772, 27.8636)	1.933	0.0998
84	Bacteroidetes/Flavobacteria/Flavobacteriales/Flavobacteriaceae/Capnocytophaga	SmokingY	0.4761	(0.0785, 2.8868)	-0.8071	0.5273
85	Firmicutes/Bacilli/Bacillales/Bacillaceae/Bacillus	MRSA_PositiveY	0.0641	(0.016, 0.2567)	-3.8816	3e-04
86	Firmicutes/Bacilli/Bacillales/Bacillaceae/Bacillus	SmokingN	0.9292	(0.1852, 4.6627)	-0.0892	0.9462
87	Firmicutes/Bacilli/Bacillales/Bacillaceae/Bacillus	SmokingY	1.6038	(0.299, 8.6035)	0.5512	0.6886
88	Firmicutes/Bacilli/Bacillales/Staphylococcaceae/Staphylococcus	MRSA_PositiveY	1.7037	(1.067, 2.7203)	2.2317	0.0503
89	Firmicutes/Bacilli/Bacillales/Staphylococcaceae/Staphylococcus	SmokingN	1.3397	(0.7844, 2.2882)	1.0708	0.3885
90	Firmicutes/Bacilli/Bacillales/Staphylococcaceae/Staphylococcus	SmokingY	0.85	(0.4784, 1.5104)	-0.5539	0.6886
91	Firmicutes/Bacilli/Bacillales/Staphylococcaceae/Staphylococcus/Staphylococcus_aureus	MRSA_PositiveY	7.342	(2.417, 22.3024)	3.5168	0.0012
92	Firmicutes/Bacilli/Bacillales/Staphylococcaceae/Staphylococcus/Staphylococcus_aureus	SmokingN	1.1153	(0.3129, 3.9749)	0.1682	0.8965
93	Firmicutes/Bacilli/Bacillales/Staphylococcaceae/Staphylococcus/Staphylococcus_aureus	SmokingY	0.6991	(0.1786, 2.7371)	-0.5141	0.7038
94	Firmicutes/Bacilli/Bacillales/Staphylococcaceae/Staphylococcus/Staphylococcus_epidermidis	MRSA_PositiveY	0.7133	(0.3911, 1.3011)	-1.1017	0.3729
95	Firmicutes/Bacilli/Bacillales/Staphylococcaceae/Staphylococcus/Staphylococcus_epidermidis	SmokingN	0.8547	(0.4298, 1.6997)	-0.4477	0.7401
96	Firmicutes/Bacilli/Bacillales/Staphylococcaceae/Staphylococcus/Staphylococcus_epidermidis	SmokingY	0.7758	(0.3708, 1.6232)	-0.6739	0.6101
97	Firmicutes/Bacilli/Bacillales/Staphylococcaceae/Staphylococcus/Staphylococcus_hominis	MRSA_PositiveY	0.3381	(0.1026, 1.1143)	-1.7821	0.1304
98	Firmicutes/Bacilli/Bacillales/Staphylococcaceae/Staphylococcus/Staphylococcus_hominis	SmokingN	5.4386	(1.3903, 21.275)	2.4335	0.0311
99	Firmicutes/Bacilli/Bacillales/Staphylococcaceae/Staphylococcus/Staphylococcus_hominis	SmokingY	0.606	(0.14, 2.6227)	-0.67	0.6109
100	Firmicutes/Bacilli/Bacillales/Staphylococcaceae/Staphylococcus/Staphylococcus_lugdunensis	MRSA_PositiveY	0.5157	(0.1001, 2.6569)	-0.7917	0.531
101	Firmicutes/Bacilli/Bacillales/Staphylococcaceae/Staphylococcus/Staphylococcus_lugdunensis	SmokingN	0.0076	(0.0011, 0.0502)	-5.0568	0
102	Firmicutes/Bacilli/Bacillales/Staphylococcaceae/Staphylococcus/Staphylococcus_lugdunensis	SmokingY	0.1535	(0.0208, 1.1331)	-1.8374	0.1186
103	Firmicutes/Bacilli/Lactobacillales/Carnobacteriaceae/Dolosigranulum/Dolosigranulum_pigrum	MRSA_PositiveY	38.0977	(2.0076, 722.9849)	2.4241	0.0316
104	Firmicutes/Bacilli/Lactobacillales/Carnobacteriaceae/Dolosigranulum/Dolosigranulum_pigrum	SmokingN	150.4767	(5.3817, 4207.4633)	2.9504	0.0077
105	Firmicutes/Bacilli/Lactobacillales/Carnobacteriaceae/Dolosigranulum/Dolosigranulum_pigrum	SmokingY	501.6547	(13.4709, 18681.5265)	3.369	0.002
106	Firmicutes/Bacilli/Lactobacillales/Carnobacteriaceae/Granulicatella/Abiotrophia_para-adiacens	MRSA_PositiveY	0.1001	(0.0213, 0.4705)	-2.915	0.0083
107	Firmicutes/Bacilli/Lactobacillales/Carnobacteriaceae/Granulicatella/Abiotrophia_para-adiacens	SmokingN	3.668	(0.6266, 21.4708)	1.4415	0.2379
108	Firmicutes/Bacilli/Lactobacillales/Carnobacteriaceae/Granulicatella/Abiotrophia_para-adiacens	SmokingY	0.2927	(0.0437, 1.9623)	-1.2656	0.3053
109	Firmicutes/Bacilli/Lactobacillales/Carnobacteriaceae/Marinilactibacillus	MRSA_PositiveY	0.0105	(5e-04, 0.2236)	-2.9213	0.0082
110	Firmicutes/Bacilli/Lactobacillales/Carnobacteriaceae/Marinilactibacillus	SmokingN	0.2167	(0.0082, 5.7012)	-0.9166	0.4659
111	Firmicutes/Bacilli/Lactobacillales/Carnobacteriaceae/Marinilactibacillus	SmokingY	0.0046	(1e-04, 0.2234)	-2.7179	0.0148
112	Firmicutes/Bacilli/Lactobacillales/Streptococcaceae/Lactococcus/Lactococcus_lactis	MRSA_PositiveY	0.0616	(0.0162, 0.2349)	-4.082	1e-04
113	Firmicutes/Bacilli/Lactobacillales/Streptococcaceae/Lactococcus/Lactococcus_lactis	SmokingN	3.3634	(0.7238, 15.6284)	1.5476	0.2016
114	Firmicutes/Bacilli/Lactobacillales/Streptococcaceae/Lactococcus/Lactococcus_lactis	SmokingY	7.5833	(1.4723, 39.0582)	2.4226	0.0316
115	Firmicutes/Bacilli/Lactobacillales/Streptococcaceae/Streptococcus	MRSA_PositiveY	0.1703	(0.0819, 0.354)	-4.74	0
116	Firmicutes/Bacilli/Lactobacillales/Streptococcaceae/Streptococcus	SmokingN	1.7185	(0.7431, 3.9742)	1.2659	0.3053
117	Firmicutes/Bacilli/Lactobacillales/Streptococcaceae/Streptococcus	SmokingY	1.2112	(0.4932, 2.9748)	0.418	0.7541
118	Firmicutes/Bacilli/Lactobacillales/Streptococcaceae/Streptococcus/Streptococcus_anginosus	MRSA_PositiveY	0.3525	(0.0413, 3.0056)	-0.9535	0.4483
119	Firmicutes/Bacilli/Lactobacillales/Streptococcaceae/Streptococcus/Streptococcus_anginosus	SmokingN	20.7401	(1.7665, 243.5103)	2.4128	0.0323
120	Firmicutes/Bacilli/Lactobacillales/Streptococcaceae/Streptococcus/Streptococcus_anginosus	SmokingY	51.5652	(3.7477, 709.4935)	2.9477	0.0077
121	Firmicutes/Bacilli/Lactobacillales/Streptococcaceae/Streptococcus/Streptococcus_mitis	MRSA_PositiveY	0.2144	(0.0781, 0.5891)	-2.9866	0.0069
122	Firmicutes/Bacilli/Lactobacillales/Streptococcaceae/Streptococcus/Streptococcus_mitis	SmokingN	1.6006	(0.5034, 5.0898)	0.797	0.5306
123	Firmicutes/Bacilli/Lactobacillales/Streptococcaceae/Streptococcus/Streptococcus_mitis	SmokingY	6.238	(1.8044, 21.5647)	2.8927	0.0089
124	Firmicutes/Bacilli/Lactobacillales/Streptococcaceae/Streptococcus/Streptococcus_oralis	MRSA_PositiveY	0.3515	(0.1164, 1.0614)	-1.8544	0.1154
125	Firmicutes/Bacilli/Lactobacillales/Streptococcaceae/Streptococcus/Streptococcus_oralis	SmokingN	1.1507	(0.324, 4.0869)	0.217	0.8679
126	Firmicutes/Bacilli/Lactobacillales/Streptococcaceae/Streptococcus/Streptococcus_oralis	SmokingY	2.2929	(0.5918, 8.8846)	1.2008	0.3306
127	Firmicutes/Bacilli/Lactobacillales/Streptococcaceae/Streptococcus/Streptococcus_salivarius	MRSA_PositiveY	0.1202	(0.0485, 0.2979)	-4.5749	0
128	Firmicutes/Bacilli/Lactobacillales/Streptococcaceae/Streptococcus/Streptococcus_salivarius	SmokingN	1.7311	(0.611, 4.9044)	1.0329	0.4022
129	Firmicutes/Bacilli/Lactobacillales/Streptococcaceae/Streptococcus/Streptococcus_salivarius	SmokingY	2.1155	(0.6954, 6.4357)	1.32	0.285
130	Firmicutes/Bacilli/Lactobacillales/Streptococcaceae/Streptococcus/Streptococcus_sanguinis	MRSA_PositiveY	0.0416	(0.0146, 0.1188)	-5.9377	0
131	Firmicutes/Bacilli/Lactobacillales/Streptococcaceae/Streptococcus/Streptococcus_sanguinis	SmokingN	1.0619	(0.3192, 3.5327)	0.0979	0.9421
132	Firmicutes/Bacilli/Lactobacillales/Streptococcaceae/Streptococcus/Streptococcus_sanguinis	SmokingY	0.242	(0.0668, 0.8766)	-2.1606	0.06
133	Firmicutes/Bacilli/Lactobacillales/Streptococcaceae/Streptococcus/Streptococcus_thermophilus	MRSA_PositiveY	0.0433	(0.0131, 0.1437)	-5.1321	0
134	Firmicutes/Bacilli/Lactobacillales/Streptococcaceae/Streptococcus/Streptococcus_thermophilus	SmokingN	9.8043	(2.5433, 37.7948)	3.3159	0.0024
135	Firmicutes/Bacilli/Lactobacillales/Streptococcaceae/Streptococcus/Streptococcus_thermophilus	SmokingY	0.1749	(0.0396, 0.7722)	-2.3012	0.0428
136	Firmicutes/Clostridia/Clostridiales/IncertaeSedisXI/Anaerococcus	MRSA_PositiveY	0.88	(0.3825, 2.0242)	-0.3009	0.8157
137	Firmicutes/Clostridia/Clostridiales/IncertaeSedisXI/Anaerococcus	SmokingN	0.4742	(0.1828, 1.2299)	-1.5345	0.2059
138	Firmicutes/Clostridia/Clostridiales/IncertaeSedisXI/Anaerococcus	SmokingY	0.4135	(0.1486, 1.1505)	-1.6914	0.155
139	Firmicutes/Clostridia/Clostridiales/IncertaeSedisXI/Anaerococcus/Anaerococcus_octavius	MRSA_PositiveY	0.7588	(0.253, 2.2757)	-0.4926	0.7137
140	Firmicutes/Clostridia/Clostridiales/IncertaeSedisXI/Anaerococcus/Anaerococcus_octavius	SmokingN	1.1076	(0.3152, 3.8928)	0.1594	0.898
141	Firmicutes/Clostridia/Clostridiales/IncertaeSedisXI/Anaerococcus/Anaerococcus_octavius	SmokingY	0.7017	(0.1821, 2.7037)	-0.5148	0.7038
142	Firmicutes/Clostridia/Clostridiales/IncertaeSedisXI/Finegoldia	MRSA_PositiveY	0.5696	(0.2151, 1.5087)	-1.1324	0.3622
143	Firmicutes/Clostridia/Clostridiales/IncertaeSedisXI/Finegoldia	SmokingN	1.0436	(0.3423, 3.1816)	0.075	0.9548
144	Firmicutes/Clostridia/Clostridiales/IncertaeSedisXI/Finegoldia	SmokingY	1.6138	(0.488, 5.3365)	0.7843	0.5338
145	Firmicutes/Clostridia/Clostridiales/IncertaeSedisXI/Finegoldia/Finegoldia_magna	MRSA_PositiveY	0.5285	(0.2003, 1.3943)	-1.2884	0.2973
146	Firmicutes/Clostridia/Clostridiales/IncertaeSedisXI/Finegoldia/Finegoldia_magna	SmokingN	0.5324	(0.1754, 1.6163)	-1.1126	0.368
147	Firmicutes/Clostridia/Clostridiales/IncertaeSedisXI/Finegoldia/Finegoldia_magna	SmokingY	1.2102	(0.3678, 3.9815)	0.3139	0.8104
148	Firmicutes/Clostridia/Clostridiales/IncertaeSedisXI/Peptoniphilus	MRSA_PositiveY	0.5953	(0.2082, 1.7018)	-0.9679	0.4405
149	Firmicutes/Clostridia/Clostridiales/IncertaeSedisXI/Peptoniphilus	SmokingN	0.5195	(0.1562, 1.7277)	-1.0681	0.3885
150	Firmicutes/Clostridia/Clostridiales/IncertaeSedisXI/Peptoniphilus	SmokingY	0.7153	(0.1969, 2.5987)	-0.5091	0.7053
151	Firmicutes/Clostridia/Clostridiales/IncertaeSedisXI/Peptoniphilus/Peptoniphilus_harei	MRSA_PositiveY	0.2865	(0.0548, 1.4979)	-1.4812	0.2239
152	Firmicutes/Clostridia/Clostridiales/IncertaeSedisXI/Peptoniphilus/Peptoniphilus_harei	SmokingN	0.7871	(0.1176, 5.2695)	-0.2468	0.8533
153	Firmicutes/Clostridia/Clostridiales/IncertaeSedisXI/Peptoniphilus/Peptoniphilus_harei	SmokingY	7.0164	(0.9272, 53.0931)	1.8868	0.1097
154	Firmicutes/Clostridia/Clostridiales/Lachnospiraceae/Incertae/Sedis	MRSA_PositiveY	0.0997	(0.0261, 0.3817)	-3.3664	0.002
155	Firmicutes/Clostridia/Clostridiales/Lachnospiraceae/Incertae/Sedis	SmokingN	0.8795	(0.1888, 4.0971)	-0.1636	0.8974
156	Firmicutes/Clostridia/Clostridiales/Lachnospiraceae/Incertae/Sedis	SmokingY	0.4574	(0.0882, 2.3723)	-0.9313	0.4577
157	Firmicutes/Clostridia/Clostridiales/Ruminococcaceae/Incertae/Sedis	MRSA_PositiveY	0.2165	(0.0472, 0.993)	-1.969	0.0928
158	Firmicutes/Clostridia/Clostridiales/Ruminococcaceae/Incertae/Sedis	SmokingN	0.7279	(0.1352, 3.9191)	-0.3698	0.7805
159	Firmicutes/Clostridia/Clostridiales/Ruminococcaceae/Incertae/Sedis	SmokingY	0.0112	(0.0016, 0.0792)	-4.4997	0
160	Firmicutes/Clostridia/Clostridiales/Ruminococcaceae/Oscillibacter	MRSA_PositiveY	0.0357	(0.0048, 0.2648)	-3.2594	0.0029
161	Firmicutes/Clostridia/Clostridiales/Ruminococcaceae/Oscillibacter	SmokingN	1.0479	(0.1325, 8.2893)	0.0443	0.9712
162	Firmicutes/Clostridia/Clostridiales/Ruminococcaceae/Oscillibacter	SmokingY	0.0028	(2e-04, 0.0459)	-4.1182	1e-04
163	Firmicutes/Clostridia/Clostridiales/Veillonellaceae/Dialister	MRSA_PositiveY	0.3642	(0.0573, 2.317)	-1.0699	0.3885
164	Firmicutes/Clostridia/Clostridiales/Veillonellaceae/Dialister	SmokingN	0.5657	(0.0676, 4.7366)	-0.5254	0.6995
165	Firmicutes/Clostridia/Clostridiales/Veillonellaceae/Dialister	SmokingY	1.854	(0.1923, 17.8706)	0.534	0.6974
166	Firmicutes/Clostridia/Clostridiales/Veillonellaceae/Megasphaera	MRSA_PositiveY	0.0778	(0.0159, 0.3805)	-3.1534	0.0041
167	Firmicutes/Clostridia/Clostridiales/Veillonellaceae/Megasphaera	SmokingN	0.5598	(0.0902, 3.476)	-0.6227	0.6457
168	Firmicutes/Clostridia/Clostridiales/Veillonellaceae/Megasphaera	SmokingY	0.235	(0.0338, 1.6343)	-1.4636	0.2293
169	Firmicutes/Clostridia/Clostridiales/Veillonellaceae/Selenomonas	MRSA_PositiveY	1.7583	(0.2529, 12.2219)	0.5705	0.6779
170	Firmicutes/Clostridia/Clostridiales/Veillonellaceae/Selenomonas	SmokingN	17.2981	(1.885, 158.7436)	2.5205	0.025
171	Firmicutes/Clostridia/Clostridiales/Veillonellaceae/Selenomonas	SmokingY	35.7739	(3.3111, 386.5085)	2.946	0.0077
172	Firmicutes/Clostridia/Clostridiales/Veillonellaceae/Veillonella	MRSA_PositiveY	0.2405	(0.0877, 0.6596)	-2.7683	0.0128
173	Firmicutes/Clostridia/Clostridiales/Veillonellaceae/Veillonella	SmokingN	2.627	(0.8268, 8.347)	1.6375	0.1717
174	Firmicutes/Clostridia/Clostridiales/Veillonellaceae/Veillonella	SmokingY	1.3214	(0.3831, 4.5573)	0.4411	0.7423
175	Firmicutes/Clostridia/Clostridiales/Veillonellaceae/Veillonella/Veillonella_parvula	MRSA_PositiveY	0.2101	(0.0723, 0.6109)	-2.8651	0.0096
176	Firmicutes/Clostridia/Clostridiales/Veillonellaceae/Veillonella/Veillonella_parvula	SmokingN	3.8302	(1.1292, 12.9921)	2.1549	0.0605
177	Firmicutes/Clostridia/Clostridiales/Veillonellaceae/Veillonella/Veillonella_parvula	SmokingY	1.4403	(0.3884, 5.3413)	0.5456	0.6906
178	Fusobacteria/Fusobacteria/Fusobacteriales/Fusobacteriaceae/Fusobacterium/Fusobacterium_nucleatum	MRSA_PositiveY	1.334	(0.2692, 6.6108)	0.353	0.7891
179	Fusobacteria/Fusobacteria/Fusobacteriales/Fusobacteriaceae/Fusobacterium/Fusobacterium_nucleatum	SmokingN	2.8486	(0.4564, 17.7794)	1.1205	0.3655
180	Fusobacteria/Fusobacteria/Fusobacteriales/Fusobacteriaceae/Fusobacterium/Fusobacterium_nucleatum	SmokingY	2.8374	(0.3975, 20.2542)	1.04	0.4011
181	Fusobacteria/Fusobacteria/Fusobacteriales/Fusobacteriaceae/Fusobacterium/Fusobacterium_periodonticum	MRSA_PositiveY	0.2994	(0.0544, 1.6471)	-1.3864	0.2599
182	Fusobacteria/Fusobacteria/Fusobacteriales/Fusobacteriaceae/Fusobacterium/Fusobacterium_periodonticum	SmokingN	9.4364	(1.3497, 65.9721)	2.2623	0.0471
183	Fusobacteria/Fusobacteria/Fusobacteriales/Fusobacteriaceae/Fusobacterium/Fusobacterium_periodonticum	SmokingY	0.3628	(0.0443, 2.9673)	-0.9456	0.4518
184	Fusobacteria/Fusobacteria/Fusobacteriales/Leptotrichiaceae/Leptotrichia	MRSA_PositiveY	0.4181	(0.108, 1.6186)	-1.2627	0.3054
185	Fusobacteria/Fusobacteria/Fusobacteriales/Leptotrichiaceae/Leptotrichia	SmokingN	10.3175	(2.1928, 48.5457)	2.9537	0.0076
186	Fusobacteria/Fusobacteria/Fusobacteriales/Leptotrichiaceae/Leptotrichia	SmokingY	3.0634	(0.5812, 16.1476)	1.3201	0.285
187	Proteobacteria/Alphaproteobacteria/Caulobacterales/Caulobacteraceae/Caulobacter	MRSA_PositiveY	1.1881	(1.1684, 1.2081)	20.2355	0
188	Proteobacteria/Alphaproteobacteria/Caulobacterales/Caulobacteraceae/Caulobacter	SmokingN	0.7672	(0.7519, 0.7828)	-25.8222	0
189	Proteobacteria/Alphaproteobacteria/Caulobacterales/Caulobacteraceae/Caulobacter	SmokingY	0.9557	(0.9364, 0.9754)	-4.3461	0
190	Proteobacteria/Alphaproteobacteria/Rhodobacterales/Rhodobacteraceae/Paracoccus	MRSA_PositiveY	0.1988	(0.0556, 0.7109)	-2.4849	0.0273
191	Proteobacteria/Alphaproteobacteria/Rhodobacterales/Rhodobacteraceae/Paracoccus	SmokingN	0.1664	(0.0386, 0.7178)	-2.4047	0.0328
192	Proteobacteria/Alphaproteobacteria/Rhodobacterales/Rhodobacteraceae/Paracoccus	SmokingY	0.0528	(0.011, 0.2528)	-3.6823	7e-04
193	Proteobacteria/Betaproteobacteria/Burkholderiales/Oxalobacteraceae/Massilia	MRSA_PositiveY	2.8187	(0.4024, 19.7427)	1.0435	0.4011
194	Proteobacteria/Betaproteobacteria/Burkholderiales/Oxalobacteraceae/Massilia	SmokingN	0.0111	(0.0011, 0.1089)	-3.8605	3e-04
195	Proteobacteria/Betaproteobacteria/Burkholderiales/Oxalobacteraceae/Massilia	SmokingY	0.031	(0.0029, 0.327)	-2.8899	0.0089
196	Proteobacteria/Betaproteobacteria/Neisseriales/Neisseriaceae/Microvirgula	MRSA_PositiveY	0.3534	(0.072, 1.7342)	-1.2816	0.2995
197	Proteobacteria/Betaproteobacteria/Neisseriales/Neisseriaceae/Microvirgula	SmokingN	1.6374	(0.2654, 10.1013)	0.5311	0.6974
198	Proteobacteria/Betaproteobacteria/Neisseriales/Neisseriaceae/Microvirgula	SmokingY	0.4895	(0.0694, 3.4537)	-0.7166	0.5796
199	Proteobacteria/Betaproteobacteria/Neisseriales/Neisseriaceae/Neisseria	MRSA_PositiveY	1.0268	(0.3125, 3.3741)	0.0435	0.9712
200	Proteobacteria/Betaproteobacteria/Neisseriales/Neisseriaceae/Neisseria	SmokingN	0.3748	(0.0961, 1.4622)	-1.4129	0.2486
201	Proteobacteria/Betaproteobacteria/Neisseriales/Neisseriaceae/Neisseria	SmokingY	0.4166	(0.0966, 1.796)	-1.1746	0.341
202	Proteobacteria/Betaproteobacteria/Neisseriales/Neisseriaceae/Neisseria/Neisseria_mucosa	MRSA_PositiveY	0.0294	(0.0045, 0.1936)	-3.6662	7e-04
203	Proteobacteria/Betaproteobacteria/Neisseriales/Neisseriaceae/Neisseria/Neisseria_mucosa	SmokingN	17.0508	(2.0285, 143.3238)	2.6112	0.0199
204	Proteobacteria/Betaproteobacteria/Neisseriales/Neisseriaceae/Neisseria/Neisseria_mucosa	SmokingY	0.3565	(0.0348, 3.6534)	-0.8687	0.4895
205	Proteobacteria/Epsilonproteobacteria/Campylobacterales/Campylobacteraceae/Campylobacter/Bacteroides_ureolyticus	MRSA_PositiveY	0.7931	(0.0994, 6.3299)	-0.2187	0.8679
206	Proteobacteria/Epsilonproteobacteria/Campylobacterales/Campylobacteraceae/Campylobacter/Bacteroides_ureolyticus	SmokingN	1.2329	(0.1145, 13.2754)	0.1727	0.8957
207	Proteobacteria/Epsilonproteobacteria/Campylobacterales/Campylobacteraceae/Campylobacter/Bacteroides_ureolyticus	SmokingY	3.402	(0.2654, 43.6025)	0.9408	0.4532
208	Proteobacteria/Gammaproteobacteria/Enterobacteriales/Enterobacteriaceae/Enterobacter/Leclercia_adecarboxylata	MRSA_PositiveY	0.1852	(0.0339, 1.0114)	-1.9469	0.0972
209	Proteobacteria/Gammaproteobacteria/Enterobacteriales/Enterobacteriaceae/Enterobacter/Leclercia_adecarboxylata	SmokingN	0.0112	(0.0015, 0.0871)	-4.2969	1e-04
210	Proteobacteria/Gammaproteobacteria/Enterobacteriales/Enterobacteriaceae/Enterobacter/Leclercia_adecarboxylata	SmokingY	0.665	(0.0895, 4.9412)	-0.3987	0.7645
211	Proteobacteria/Gammaproteobacteria/Enterobacteriales/Enterobacteriaceae/Klebsiella/Klebsiella_pneumoniae	MRSA_PositiveY	0.5929	(0.0718, 4.8975)	-0.4853	0.7171
212	Proteobacteria/Gammaproteobacteria/Enterobacteriales/Enterobacteriaceae/Klebsiella/Klebsiella_pneumoniae	SmokingN	0.0084	(7e-04, 0.1022)	-3.7501	5e-04
213	Proteobacteria/Gammaproteobacteria/Enterobacteriales/Enterobacteriaceae/Klebsiella/Klebsiella_pneumoniae	SmokingY	0.0143	(0.0011, 0.1827)	-3.267	0.0028
214	Proteobacteria/Gammaproteobacteria/Enterobacteriales/Enterobacteriaceae/Yokenella_regensburgei	MRSA_PositiveY	0.6779	(0.1807, 2.5435)	-0.5762	0.6757
215	Proteobacteria/Gammaproteobacteria/Enterobacteriales/Enterobacteriaceae/Yokenella_regensburgei	SmokingN	0.011	(0.0024, 0.0499)	-5.8534	0
216	Proteobacteria/Gammaproteobacteria/Enterobacteriales/Enterobacteriaceae/Yokenella_regensburgei	SmokingY	0.0029	(6e-04, 0.0152)	-6.9096	0
217	Proteobacteria/Gammaproteobacteria/Pasteurellales/Pasteurellaceae/Haemophilus/Haemophilus_parainfluenzae	MRSA_PositiveY	0.1086	(0.0316, 0.3725)	-3.5295	0.0012
218	Proteobacteria/Gammaproteobacteria/Pasteurellales/Pasteurellaceae/Haemophilus/Haemophilus_parainfluenzae	SmokingN	2.6983	(0.661, 11.0143)	1.3832	0.2602
219	Proteobacteria/Gammaproteobacteria/Pasteurellales/Pasteurellaceae/Haemophilus/Haemophilus_parainfluenzae	SmokingY	0.2783	(0.061, 1.2694)	-1.6519	0.1675
220	Proteobacteria/Gammaproteobacteria/Pseudomonadales/Moraxellaceae/Acinetobacter	MRSA_PositiveY	0.7807	(0.2816, 2.1644)	-0.4758	0.7198
221	Proteobacteria/Gammaproteobacteria/Pseudomonadales/Moraxellaceae/Acinetobacter	SmokingN	0.0749	(0.0231, 0.2432)	-4.3142	1e-04
222	Proteobacteria/Gammaproteobacteria/Pseudomonadales/Moraxellaceae/Acinetobacter	SmokingY	0.1971	(0.0568, 0.6839)	-2.5585	0.0228
223	Proteobacteria/Gammaproteobacteria/Pseudomonadales/Moraxellaceae/Acinetobacter/Acinetobacter_baumannii	MRSA_PositiveY	0.0387	(0.0067, 0.2232)	-3.6378	8e-04
224	Proteobacteria/Gammaproteobacteria/Pseudomonadales/Moraxellaceae/Acinetobacter/Acinetobacter_baumannii	SmokingN	0.2534	(0.0356, 1.8037)	-1.3709	0.2649
225	Proteobacteria/Gammaproteobacteria/Pseudomonadales/Moraxellaceae/Acinetobacter/Acinetobacter_baumannii	SmokingY	0.0346	(0.004, 0.3022)	-3.042	0.0058
226	Proteobacteria/Gammaproteobacteria/Pseudomonadales/Moraxellaceae/Moraxella	MRSA_PositiveY	3.5718	(0.3843, 33.1936)	1.1193	0.3655
227	Proteobacteria/Gammaproteobacteria/Pseudomonadales/Moraxellaceae/Moraxella	SmokingN	0.0362	(0.0028, 0.4705)	-2.5361	0.024
228	Proteobacteria/Gammaproteobacteria/Pseudomonadales/Moraxellaceae/Moraxella	SmokingY	5.3179	(0.3503, 80.7335)	1.2041	0.3302
229	Proteobacteria/Gammaproteobacteria/Pseudomonadales/Pseudomonadaceae/Pseudomonas	MRSA_PositiveY	0.4742	(0.142, 1.5835)	-1.2128	0.3275
230	Proteobacteria/Gammaproteobacteria/Pseudomonadales/Pseudomonadaceae/Pseudomonas	SmokingN	3.5323	(0.9022, 13.829)	1.8123	0.1233
231	Proteobacteria/Gammaproteobacteria/Pseudomonadales/Pseudomonadaceae/Pseudomonas	SmokingY	0.1457	(0.0323, 0.6564)	-2.5081	0.0257
232	Proteobacteria/Gammaproteobacteria/Pseudomonadales/Pseudomonadaceae/Pseudomonas/Pseudomonas_aeruginosa	MRSA_PositiveY	2.8964	(0.2077, 40.4005)	0.7909	0.531
233	Proteobacteria/Gammaproteobacteria/Pseudomonadales/Pseudomonadaceae/Pseudomonas/Pseudomonas_aeruginosa	SmokingN	0.0053	(3e-04, 0.1068)	-3.42	0.0017
234	Proteobacteria/Gammaproteobacteria/Pseudomonadales/Pseudomonadaceae/Pseudomonas/Pseudomonas_aeruginosa	SmokingY	0.0019	(1e-04, 0.0575)	-3.5977	9e-04
235	Proteobacteria/Gammaproteobacteria/Pseudomonadales/Pseudomonadaceae/Pseudomonas/Pseudomonas_fragi	MRSA_PositiveY	34.9074	(4.5079, 270.3113)	3.4019	0.0018
236	Proteobacteria/Gammaproteobacteria/Pseudomonadales/Pseudomonadaceae/Pseudomonas/Pseudomonas_fragi	SmokingN	2.0241	(0.1969, 20.8074)	0.5931	0.6645
237	Proteobacteria/Gammaproteobacteria/Pseudomonadales/Pseudomonadaceae/Pseudomonas/Pseudomonas_fragi	SmokingY	1.5811	(0.1265, 19.7561)	0.3555	0.7891
238	Proteobacteria/Gammaproteobacteria/Xanthomonadales/Xanthomonadaceae/Stenotrophomonas	MRSA_PositiveY	0.4826	(0.1414, 1.6463)	-1.1638	0.3457
239	Proteobacteria/Gammaproteobacteria/Xanthomonadales/Xanthomonadaceae/Stenotrophomonas	SmokingN	1.1323	(0.278, 4.6111)	0.1734	0.8957
240	Proteobacteria/Gammaproteobacteria/Xanthomonadales/Xanthomonadaceae/Stenotrophomonas	SmokingY	1.4677	(0.3252, 6.6242)	0.499	0.711
241	Proteobacteria/Gammaproteobacteria/Xanthomonadales/Xanthomonadaceae/Stenotrophomonas/Stenotrophomonas_maltophilia	MRSA_PositiveY	0.5912	(0.1837, 1.902)	-0.8817	0.4824
242	Proteobacteria/Gammaproteobacteria/Xanthomonadales/Xanthomonadaceae/Stenotrophomonas/Stenotrophomonas_maltophilia	SmokingN	0.743	(0.1952, 2.8283)	-0.4356	0.7423
243	Proteobacteria/Gammaproteobacteria/Xanthomonadales/Xanthomonadaceae/Stenotrophomonas/Stenotrophomonas_maltophilia	SmokingY	1.0086	(0.2401, 4.2377)	0.0117	0.9907
244	Other	MRSA_PositiveY	0.376	(0.2202, 0.6419)	-3.5848	0.001
245	Other	SmokingN	1.2642	(0.6856, 2.3311)	0.7508	0.5562
246	Other	SmokingY	0.6575	(0.3409, 1.2684)	-1.2507	0.309
